# Supplementary material for: A modified BPaL regimen for tuberculosis treatment replaces linezolid with inhaled spectinamides
Source: eLife. 2024 Oct 8;13:RP96190. doi: 10.7554/eLife.96190 (PMC11460978; doi:10.7554/eLife.96190)
Supplement: Figure 4—source data 1. [file elife-96190-fig4-data1.csv]

Program	xPONENT		MAGPIX
Build	4.3.229.0
Date	5/5/2021	10:26 AM
SN	MAGPX20112724
Batch	MGJ020-24 Zohaib
Version	1
Operator	admin
ComputerName	DESKTOP-EHCCJIK
Country Code	7F
ProtocolName	Mo CytoChemok ConveniencePanel1 26plex
ProtocolVersion	3
ProtocolDescription
ProtocolDevelopingCompany	Thermo Fisher
SampleWash	Off
SampleVolume	50 uL
BatchStartTime	5/5/2021 14:26
BatchStopTime	5/5/2021 14:26
BatchDescription	<None>
ProtocolPlate	Name	ProcartaPlex Flat Bottom Plate	Type	96	Plates	1
ProtocolMicrosphere	Map	BP 50 regions	Type	MagPlex	Count	26
ProtocolAnalysis	Type	Quan	Mode	FitOfAllStandards
NormBead	None
ProtocolHeater	Off
Most Recent Calibration and Verification Results:
Last CAL Calibration	Passed 05/05/2021 09:52:09
Last VER Verification	Passed 05/05/2021 10:15:35
Last Fluidics Test	Passed 05/05/2021 10:16:56
CALInfo:
Calibrator
Lot	ExpirationDate	CalibrationTime	CL1Temp	CL2Temp	RP1LongTemp	RP1ShortTemp	CL1Current	CL2Current	RP1LongCurrent	RP1ShortCurrent	CL1Factor	CL2Factor	RP1LongFactor	RP1ShortFactor	Result	MachineSerialNo
B79095	10/29/2021	5/5/2021 9:52	22.7	22.7	22.7	22.7	251	252	287	287	0.00698	0.00705	0.00385	0.11491	Pass	MAGPX20112724
B79095	10/29/2021	5/5/2021 9:52	22.7	22.7	22.7	22.7	251	252	287	287	0.00698	0.00705	0.00385	0.11491	Pass	MAGPX20112724
B79095	10/29/2021	5/5/2021 9:52	22.7	22.7	22.7	22.7	251	252	287	287	0.00698	0.00705	0.00385	0.11491	Pass	MAGPX20112724
B79095	10/29/2021	5/5/2021 9:52	22.7	22.7	22.7	22.7	251	252	287	287	0.00698	0.00705	0.00385	0.11491	Pass	MAGPX20112724
B79095	10/29/2021	5/5/2021 9:52	22.7	22.7	22.7	22.7	251	252	287	287	0.00698	0.00705	0.00385	0.11491	Pass	MAGPX20112724
B79095	10/29/2021	5/5/2021 9:52	22.7	22.7	22.7	22.7	251	252	287	287	0.00698	0.00705	0.00385	0.11491	Pass	MAGPX20112724
B79095	10/29/2021	5/5/2021 9:52	22.7	22.7	22.7	22.7	251	252	287	287	0.00698	0.00705	0.00385	0.11491	Pass	MAGPX20112724
B79095	10/29/2021	5/5/2021 9:52	22.7	22.7	22.7	22.7	251	252	287	287	0.00698	0.00705	0.00385	0.11491	Pass	MAGPX20112724
B79095	10/29/2021	5/5/2021 9:52	22.7	22.7	22.7	22.7	251	252	287	287	0.00698	0.00705	0.00385	0.11491	Pass	MAGPX20112724
B79095	10/29/2021	5/5/2021 9:52	22.7	22.7	22.7	22.7	251	252	287	287	0.00698	0.00705	0.00385	0.11491	Pass	MAGPX20112724
B79095	10/29/2021	5/5/2021 9:52	22.7	22.7	22.7	22.7	251	252	287	287	0.00698	0.00705	0.00385	0.11491	Pass	MAGPX20112724
B79095	10/29/2021	5/5/2021 9:52	22.7	22.7	22.7	22.7	251	252	287	287	0.00698	0.00705	0.00385	0.11491	Pass	MAGPX20112724
B79095	10/29/2021	5/5/2021 9:52	22.7	22.7	22.7	22.7	251	252	287	287	0.00698	0.00705	0.00385	0.11491	Pass	MAGPX20112724
B79095	10/29/2021	5/5/2021 9:52	22.7	22.7	22.7	22.7	251	252	287	287	0.00698	0.00705	0.00385	0.11491	Pass	MAGPX20112724
B79095	10/29/2021	5/5/2021 9:52	22.7	22.7	22.7	22.7	251	252	287	287	0.00698	0.00705	0.00385	0.11491	Pass	MAGPX20112724
B79095	10/29/2021	5/5/2021 9:52	22.7	22.7	22.7	22.7	251	252	287	287	0.00698	0.00705	0.00385	0.11491	Pass	MAGPX20112724
B79095	10/29/2021	5/5/2021 9:52	22.7	22.7	22.7	22.7	251	252	287	287	0.00698	0.00705	0.00385	0.11491	Pass	MAGPX20112724
B79095	10/29/2021	5/5/2021 9:52	22.7	22.7	22.7	22.7	251	252	287	287	0.00698	0.00705	0.00385	0.11491	Pass	MAGPX20112724
B79095	10/29/2021	5/5/2021 9:52	22.7	22.7	22.7	22.7	251	252	287	287	0.00698	0.00705	0.00385	0.11491	Pass	MAGPX20112724
B79095	10/29/2021	5/5/2021 9:52	22.7	22.7	22.7	22.7	251	252	287	287	0.00698	0.00705	0.00385	0.11491	Pass	MAGPX20112724
B79095	10/29/2021	5/5/2021 9:52	22.7	22.7	22.7	22.7	251	252	287	287	0.00698	0.00705	0.00385	0.11491	Pass	MAGPX20112724
B79095	10/29/2021	5/5/2021 9:52	22.7	22.7	22.7	22.7	251	252	287	287	0.00698	0.00705	0.00385	0.11491	Pass	MAGPX20112724
B79095	10/29/2021	5/5/2021 9:52	22.7	22.7	22.7	22.7	251	252	287	287	0.00698	0.00705	0.00385	0.11491	Pass	MAGPX20112724
B79095	10/29/2021	5/5/2021 9:52	22.7	22.7	22.7	22.7	251	252	287	287	0.00698	0.00705	0.00385	0.11491	Pass	MAGPX20112724
B79095	10/29/2021	5/5/2021 9:52	22.7	22.7	22.7	22.7	251	252	287	287	0.00698	0.00705	0.00385	0.11491	Pass	MAGPX20112724
B79095	10/29/2021	5/5/2021 9:52	22.7	22.7	22.7	22.7	251	252	287	287	0.00698	0.00705	0.00385	0.11491	Pass	MAGPX20112724
B79095	10/29/2021	5/5/2021 9:52	22.7	22.7	22.7	22.7	251	252	287	287	0.00698	0.00705	0.00385	0.11491	Pass	MAGPX20112724
B79095	10/29/2021	5/5/2021 9:52	22.7	22.7	22.7	22.7	251	252	287	287	0.00698	0.00705	0.00385	0.11491	Pass	MAGPX20112724
AssayLotInfo:
KitName	LotNumber	ExpirationDate	Manufacturer
Mo CytoChemo 26plex	235556-002	4/1/2022	Thermo Fisher
Reagent	LotName	LotNumber	ExpirationDate	Manufacturer
Standard1	26 plex	235514-000	4/1/2022	TFS
Standard2	26 plex	235514-000	4/1/2022	TFS
Standard3	26 plex	235514-000	4/1/2022	TFS
Standard4	26 plex	235514-000	4/1/2022	TFS
Standard5	26 plex	235514-000	4/1/2022	TFS
Standard6	26 plex	235514-000	4/1/2022	TFS
Standard7	26 plex	235514-000	4/1/2022	TFS
Samples	86	Min Events	50	Per Bead
Results
DataType:	Median
Location	Sample	IL-10	IL-1 beta	IL-2	IP-10 (CXCL-10)	IL-4	IL-5	IL-6	IL-22	IL-9	IL-13	IL-27	IL-23	IFN gamma	IL-12p70	GM-CSF	GRO alpha (CXCL1)	RANTES (CCL5)	TNF alpha	MIP-1 alpha (CCL3)	MCP-3 (CCL7)	MCP-1 (CCL2)	IL-17A (CTLA-8)	MIP-2 alpha (CXCL2)	Eotaxin (CCL11)	IL-18	MIP-1 beta (CCL4)	Total Events
1(1,A1)	Standard1	8956.5	8690.5	9085	7519	9382.5	3063	6641	3670.5	1363	7245	2271	4934	7968	1338	3999	2820	2437	2203	9580	7152.5	11342	2021.5	12470.5	1745	2876	10314	6099
2(1,B1)	Standard2	4056	5754	6196	6490	4287	731	3106	1760.5	1071.5	6231	1696	1703.5	5422	1410	3245	1443	2036.5	2110	4750	2513	10705.5	1155	7527	1587	2488	9744	1602
3(1,C1)	Standard3	1447.5	3163.5	3063	3382	2090.5	269.5	1456	965	878	3080	1106	653.5	3027	1547	2271	586.5	780	1433	1627	711	5260	548	2481.5	956	1591	6371	5272
4(1,D1)	Standard4	22	120.5	23	468	405	25	17	44.5	105	314	51.5	87	56.5	526	226	88	77	160	187	125	117	76	161.5	75	73.5	190	4886
5(1,E1)	Standard5	78	94	90	159	107	18	61.5	41	125.5	147	113	54.5	191	335	92.5	37	42	51	111.5	44	85	32	31	41.5	42	360	3222
6(1,F1)	Standard6	25	24	25.5	57	36.5	12	22	18	39	60	40	20	68	103	16	24	31	17	59	25	15	13	16	22	19	51	5042
7(1,G1)	Standard7	11	8	13	28	12	10	8	9	16.5	30	18	10	22	33.5	7.5	19	23	10	39	19	9	7	11	15.5	13	12	1781
8(1,H1)	Background0	8	5	9	20	8	9	5	8	14	23	11	7	14	15	6	17	25	9	33.5	17	7	6.5	10	13	11	8	5114
9(1,A2)	Standard1	8715	8933	9571	7851	9110	3188.5	7000	3869	1397.5	7523	2353	4735.5	8118.5	1446	4192	2974	2505.5	2428.5	9597.5	7305	11083	2088	12997	1920	2964	10673	4613
10(1,B2)	Standard2	3957	6364.5	6419	6649.5	4419	868	3292	2114	1104	6259	1801.5	1757	5744	1386	3269	1517.5	2167	2178	4791	2498	8853	1178	7969.5	1701	2413	9925	4473
11(1,C2)	Standard3	1328	3004	2625	2969	1787.5	241	1203	878	863	2636	1070	633	2942	1555	1937	533	712	1416	1376	593.5	4381	480	2175	866	1467.5	5790	4730
12(1,D2)	Standard4	289	581	525	596	469.5	58	256	186	464	550	375	183	818	883.5	491	109	103	291.5	317	127.5	649	113	210	150	274	1603.5	7338
13(1,E2)	Standard5	65	79	88	136	98	18	53	46	114	133	96	47	189	289	71	35	41	47	96.5	37	73.5	29	31	36	40	265	4158
14(1,F2)	Standard6	17	17	24	37	26	10	14	12	26	38	30	15	47	74	14	18	20	14	36	17	12	10	11	15	13	29	6564
15(1,G2)	Standard7	10.5	9	13	24	13	9	8	9	17	30	18.5	9	25	37	8	17	24	10	37	18	9	7	11	14	13	13	5805
16(1,H2)	Background0	8	6	9	20	8	9	6	7	13	22	13	7	14	15	6	18	23	8	32	18	8	7	10	13	12	8.5	4234
17(1,A3)	G2 LG Homo Ms1	20	746	22	2285	20	22	45	27	23	36	31	16	632	43	23	341	1752.5	114	5808	8691.5	6556	25	1729	95	66	7734	1949
18(1,B3)	G2 LG Homo Ms2	25	167	20.5	1224	17	17	42	25	27	35	27	17	98	31	11	330.5	1581	69	3592	5971	708	146	11671	411	32	4627	5336
19(1,C3)	G2 LG Homo Ms3	21	1463	24	2558	17	26	683	44	25	41	55	17	2658.5	44	19	532.5	2235	160	7868.5	10138	6645	54	5036	242	117	10964	2775
20(1,D3)	G2 LG Homo Ms4	17	936	23	2010	15	18	53	31	22	32	35	13	646	43	16	422.5	1516	116	4620.5	8031	4283	24	1967.5	136	54.5	6354	5351
21(1,E3)	G2 LG Homo Ms5	22	3823	26	1960	19	21.5	2522.5	67	39	51.5	45	18.5	6340.5	54	20	739.5	2302	304	8146	10064	5083.5	205	14988	342	359.5	9696	3784
22(1,F3)	G2 LG Homo Ms6	20.5	1908	31	1402	22	24	729	66.5	35	47	38.5	21	3564	52	30.5	451	1224	160	6705	9027	5277	319.5	13947	84	143.5	5024	4142
23(1,G3)	G2 LG Homo Ms7	25	379	24	2145	19	19	39.5	33	30	31	29	15.5	1249	39	15	355	1782	100	4165	8182	2629	21	1188	112	60.5	6427.5	4219
24(1,H3)	G3 LG Homo Ms1	23	160	24	1223	16	16	25	21	32.5	40	29	16.5	290.5	41	12	122	240	66	2884	4088	563.5	15	5294	63	36	3800.5	6672
25(1,A4)	G3 LG Homo Ms2	16	49	21	1140	12	14	16	16	21	27	24	12	101.5	32	11	101.5	315.5	30	1182.5	3409.5	870.5	12	97	78.5	25.5	2238.5	5348
26(1,B4)	G3 LG Homo Ms3	16	26	26	748	12	14	13	11	28	32	23	14	27	26	9	91.5	669	29	494	1202	198	10	32	682	23	1087	6118
27(1,C4)	G3 LG Homo Ms4	30	598	25	1395	19	26	36	40.5	36.5	40	30	22	696	51	18	182	690	96.5	4396	6971.5	1148	24	10022	276	66	5519.5	2751
28(1,D4)	G3 LG Homo Ms5	19	73	27	1128	15	17	19	16	29	36	102	13	167	37	11	161	320	43	3173	4378	1010	16	7594	55	29	3202	6658
29(1,E4)	G3 LG Homo Ms6	18	68	18	1061	13	14	13	15	24	28	23	15	133	32	9	99	1109.5	37	1374	3255	514	12	155	294.5	30.5	2932.5	4866
30(1,F4)	G3 LG Homo Ms7	19	105	16	1188	15	18	15	16.5	23	30	24	15	172.5	36	12	95	326	45.5	1464	3627.5	805.5	14	797	84	32	2753	5279
31(1,G4)	G4 LG Homo Ms1	27	57	31	891	15	17	13	17	27	35	28	15	94.5	36	10	113	241	45.5	3784	3167	638.5	16	9279	49	32	3261.5	6631
32(1,H4)	G4 LG Homo Ms2	18	27	20	752	12	14	13	13	22	28	21	13	50	31	8	84	429	25	825	1832	294	10	61	142	25	1422	7485
33(1,A5)	G4 LG Homo Ms3	17	48.5	17	906	12	14	14	13	24	29	22	17	150.5	35	9	76.5	500.5	28	420	2178.5	162	11	48	757.5	35	978.5	4416
34(1,B5)	G4 LG Homo Ms4	21	301	27	1646	17	18	25	27	23	30	27	17	402	41	13	263	758	94	6887	7820	3120	25	13115	91	46	7717.5	5459
35(1,C5)	G4 LG Homo Ms5	23	107	22	1109	14	16	15	16	23	31	25	16.5	283	38	9	111	340	51	2589	4577	741	15	5062	83.5	35	3658.5	6055
36(1,D5)	G4 LG Homo Ms6	18	45	22.5	869	12	16	15	13.5	25.5	31	23	14	118	37	10	80	231.5	45	1183	3318	621.5	11	144	62	25	1552	4308
37(1,E5)	G4 LG Homo Ms7	38	135	45	997	16	17	18	19	34	39	32	18	121.5	36.5	11	154.5	291	74	5794	4763	1451.5	21	12084.5	74	30.5	4859	5874
38(1,F5)	G2 Serum Ms1	7	5	8	838	7	8	14	7	9	18.5	13	7	35.5	25	6	14	31	12	44.5	1812	59	7	11	1208	16	49	4889
39(1,G5)	G2 Serum Ms2	8	5	34	278.5	7	9	11	7	10	25	18	7	15	16	6	26	32	10	39	1237	20	10	11	624	20	32	5431
40(1,H5)	G2 Serum Ms3	7	6	11.5	1495	8	10	66	8	11	21	18	8	63.5	34	6	25	45.5	18	81	2775.5	46	8	15	669	19	85	5125
41(1,A6)	G2 Serum Ms4	8	16	10	960	9	10.5	10	9	12	19	15	7	131	28	7	19	35	12	39	1946	36	7	13	701.5	22	28	5001
42(1,B6)	G2 Serum Ms5	7	6	11	1114	9	10.5	447.5	10	40	23	40	8	253	28	7	28	48	16	123	2757	16	14	14	776	39.5	62.5	4247
43(1,C6)	G2 Serum Ms6	8	8	11	1034	8	11	116.5	10	11	29	16	7	397	26.5	7	35	49	21	53	1795	19	26	14	518	45	46	5774
44(1,D6)	G2 Serum Ms7	9	5	9	639	7	10	41	8	8	18	13	6	22	24	6	9	33	9.5	37	1368.5	14	6	11	877	14	38	5028
45(1,E6)	G3 Serum Ms1	7.5	5	12	321	8	12	7	8	11	28	13	7	16.5	19	6	16.5	40	9	36	1264.5	21	7	11	759	11	22	3728
46(1,F6)	G3 Serum Ms2	8	5	9	322	7	11	10	8	9	20	11	7	20	18	6	14.5	34	9	26	1009	16	7	11	550	15	20	5460
47(1,G6)	G3 Serum Ms3	6	5	9	121	6	9	7	7	9	17	15	7	14	16	6	9	32.5	8	22.5	840.5	12	7	11	750	11	15	5027
48(1,H6)	G3 Serum Ms4	7	5	10	427	7	9	9	8	13.5	22	13	7	23	19	6	13	34	8	44	1600	23	7	10	704	12	30	5228
49(1,A7)	G3 Serum Ms5	9	7	13	546.5	8	11	48	11	175	164	510	8	18	21	6	21	216.5	9	362	1324	18	7	13	709	15	20	4530
50(1,B7)	G3 Serum Ms6	6	5	9	121	6	10	6	7	7	16	12	6	19	14	6	12	30	9	17	838	8	6	11	431.5	13	13	2565
51(1,C7)	G3 Serum Ms7	8	5	8	378	8	11	13	9.5	10	34	13	7	18	20	6	16	34.5	10	38	944	21	7	12	791	11	32	5237
52(1,D7)	G4 Serum Ms1	7	6	14	572	7	10.5	16	9	16	682	22	6.5	22	21	6	25	50.5	9	66	1757.5	19	6	11	915.5	17	27	3805
53(1,E7)	G4 Serum Ms2	8	5	9	232.5	7	12	8	9	25	45	28	7	19	19	6	11	93	10	53	1794.5	12	7	12	830	12	25	4940
54(1,F7)	G4 Serum Ms3	7	6	9	345	7	11	9	11.5	12	25	13	7	16	19	6	9	35	9	30	1328.5	16	8	12	782	16	18	5104
55(1,G7)	G4 Serum Ms4	6	5	9	474	7	10.5	6	8	13	25	15	7	47	19	6	18	42	11	41	1678	23	7	13	750	17	31	3858
56(1,H7)	G4 Serum Ms5	9	5	10	472	8	9	25	8	12.5	25	21	7	22	16	6	18	39	10	40	1255.5	15	7	10	712	13	26	5665
57(1,A8)	G4 Serum Ms6	7	5	10	363	8	11	7	8	10	18	12	7	19	18	6	12	31	10	31	1445	37	7	13	1050	18	29	6827
58(1,B8)	G4 Serum Ms7	6	5	9	264	7	10	6	9	11	20	20	7	17	15.5	5	14	39.5	9	42	1194	13	7	10	499.5	11	19.5	3857
59(1,C8)	G2 BM sup Ms1	13	45.5	13.5	684.5	10	11	9	13	14	16	20	9	59	20	7	40	435	17	65	62	15	7	18	76.5	55	71	3869
60(1,D8)	G2 BM sup Ms2	10.5	25	12	316	9	10	7	11	12	16	23	9	20	19	6	23	245.5	19	64.5	49	11	7	17	142	17	80	2681
61(1,E8)	G2 BM sup Ms3	12	46	12	739.5	10	12	8	12.5	13	15	48	9	62.5	20	7	48	763	20	66	85	15	8	18	69	36.5	117	5998
62(1,F8)	G2 BM sup Ms4	11	16	11	230	8	10	7	9	13	15	24	9	24	16	6	24	201	13	42	44	9	6	14	62	14	22	5662
63(1,G8)	G2 BM sup Ms5	13	690	13	799	12	13	12	29	15	17	48	11	51	24	7	37.5	753	20	72	66	14	10	17.5	82	580	98	2732
64(1,H8)	G2 BM sup Ms6	11	85	13	916.5	9	11	11	13	20	26	38	9	21	21	7	67.5	319.5	15	65	95	12	8	16	82	292	23	3495
65(1,A9)	G2 BM sup Ms7	11	18	12	306	9	10	7	9	11	16	19	9	25	18	6	28	345	17	53	42	10	7	15.5	46	14	42	4798
66(1,B9)	G3 BM sup Ms1	12	10	11.5	89	9	10	7	9	13	16	17	9	17	17	6	23	53	15	41	29	8	6	15	61	14	14	5734
67(1,C9)	G3 BM sup Ms2	11	15.5	12	116	10	11	7	9	11.5	15	18	9	18	18	6	24.5	109	18	43	42	10	7	17	96.5	13	15	6182
68(1,D9)	G3 BM sup Ms3	11	16	12	157	10.5	10	8	9	12	15	20	9	19	18	6	26	107	15	47	46	9	7	15	109.5	15	21	3699
69(1,E9)	G3 BM sup Ms4	13	11	13.5	140	10	11	8	9	14	17	18	9	19	19	6	24	106	15	48	32	10	7	15	51	16	21	6812
70(1,F9)	G3 BM sup Ms5	11	14	15	62	9	9	7	9	13	15	31	9	17	17	6	25	56	15.5	36	27.5	9	6	14	50	12	12	6224
71(1,G9)	G3 BM sup Ms6	10	11	12	111	9	9	7	8	11	14	16	8	18	16	6	20	91	13	45.5	31	9	7	17	46.5	14	31	6093
72(1,H9)	G3 BM sup Ms7	12	11	12	82.5	9	10	7	9	13	17	22	10.5	19	18	6	27	56	15	43	34	9	7	14	65	13	13	6282
73(1,A10)	G4 BM sup Ms1	11	11.5	11	96.5	8	10	6	8	10	14	24	9	16	17	5	20	88	13	38	47	8	6	13	149	10	14	5349
74(1,B10)	G4 BM sup Ms2	9	7	10	20	8	10	6	8	14	27	13	7	15	17	6	19	28	8	35.5	18.5	7	6	10.5	15	15	8	2276
75(1,C10)	G4 BM sup Ms3	8	5	9	17	7	9	5	7	12	23	13	7	14	15	5	17	25	8	31.5	15	7	6	10	13	14	7	5905
76(1,D10)	G4 BM sup Ms4	6	5	9	15	7.5	9	5	7	12	22	12	7	15	15	5	17	25	9	32	16	7	6	10	13	15	8	4783
77(1,E10)	G4 BM sup Ms5	7	5	9	14	7	9	5	7	13	20	12	7	14	14	5	16	25	7	30	15	7	6	9	12	12	8	6654
78(1,F10)	G4 BM sup Ms6	8	7	10	20	8	10	6	8	16	26	14	7	16	16	6	20	28	9	36	19	8	7	11	14.5	16	10	7036
79(1,G10)	G4 BM sup Ms7	7	6	9	19	8	9	5	7	14	23.5	13	7	15	15	5	18	24	8	34	17	7	7	10	13	13	8	7174
80(1,H10)	PreRx LG Homo Ms1	22.5	928	32	2423	26	23.5	57.5	37	34	47	41.5	19.5	271	39	32	487	2655	158	5933.5	9092	2556	33	13172	890.5	59	8803.5	2965
81(1,A11)	PreRx LG Homo Ms2	25	934.5	27	2735.5	20.5	18.5	172	43.5	26	39	30.5	18.5	588.5	39	15	786	2131	162	5846.5	8751	2976.5	50.5	14728	757	59	7900	2702
82(1,B11)	PreRx LG Homo Ms3	17	1088	27	2619	22	25.5	184	35	33	37.5	31	19.5	464	46	17	650	2280	162	6995.5	8937	3853.5	123	15107	645.5	63	8614	3888
83(1,C11)	PreRx LG Homo Ms4	16	189	23	1715	14	17	55	19	24	30	22	13	152	33	10	222	1920.5	58	1954	6378	1555.5	15	588.5	352	34	4600	6433
84(1,D11)	PreRx LG Homo Ms5	28.5	1392	35	3358	23	24	306.5	40.5	31.5	43	40	22	481	56	19.5	1402	2561	301	9133	10059	4245	78	15770	826.5	75	11681	3273
85(1,E11)	PreRx BM sup Ms1	13	13	14	237	8	10	12	10	13	15	21	12	28	22	6	18	106.5	14.5	40	35.5	13	7	14	142	14	32	4655
86(1,F11)	PreRx BM sup Ms2	15	20	17	274	9	11	16	12	15.5	18	22	17	21	21	6	22	239	20	49	42	13	8	17	187	18	44	5150
87(1,G11)	PreRx BM sup Ms3	17	22.5	22	457.5	11	12	16.5	10	14	22	55.5	19.5	38.5	27.5	8	21	187	21	53	77	13	9	18	218	31.5	40	2011
88(1,H11)	PreRx BM sup Ms4	12.5	20	16	300	10	11	10	12	13	17	23	12	21	20	7	24	199	14	45	45	10	7	16	115	17	37	3933
89(1,A12)	PreRx BM sup Ms5	12	19	14	273	11	11	14	10	14	17	21.5	13.5	27	19	6.5	21	185.5	16	63	52.5	11.5	8	14.5	243.5	17.5	71	2623
90(1,B12)	PreRx Serum Ms1	8	5	9.5	688	11	9.5	8	8	11	27	17	7	22	18	6	10	36	13	44	1701.5	37	6.5	13	579	14	34	647
91(1,C12)	PreRx Serum Ms2	7	7	11	663	8	10	22	9	23	35	22	8	88	21	6	14	50.5	11	56	1521	16	8	11	1560	22	11	3709
92(1,D12)	PreRx Serum Ms3	7	6	10	854	7	10	32.5	9	17	23	27	7	90	20	6	11.5	49	13	54	1777	63	11	13	1182	22	42	3416
93(1,E12)	PreRx Serum Ms4	8	6	10	772	9.5	11	53.5	8	21	29	39	7	62	21	6	13	66	11	58	2398	32	8	14	1062	19	29	3137
94(1,F12)	PreRx Serum Ms5	6	6	14	1006.5	7	11	50	7	14	23	27	9	75	24	7	81	34	12	54	1996	11	9	13	1017	17	46	2535
DataType:	Net MFI
Location	Sample	IL-10	IL-1 beta	IL-2	IP-10 (CXCL-10)	IL-4	IL-5	IL-6	IL-22	IL-9	IL-13	IL-27	IL-23	IFN gamma	IL-12p70	GM-CSF	GRO alpha (CXCL1)	RANTES (CCL5)	TNF alpha	MIP-1 alpha (CCL3)	MCP-3 (CCL7)	MCP-1 (CCL2)	IL-17A (CTLA-8)	MIP-2 alpha (CXCL2)	Eotaxin (CCL11)	IL-18	MIP-1 beta (CCL4)	Total Events
1(1,A1)	Standard1	8948.5	8685	9076	7499	9374.5	3054	6635.5	3663	1349.5	7222.5	2259	4927	7954	1323	3993	2802.5	2413	2194.5	9547.25	7135	11334.5	2014.75	12460.5	1732	2864.5	10305.75	6099
2(1,B1)	Standard2	4048	5748.5	6187	6470	4279	722	3100.5	1753	1058	6208.5	1684	1696.5	5408	1395	3239	1425.5	2012.5	2101.5	4717.25	2495.5	10698	1148.25	7517	1574	2476.5	9735.75	1602
3(1,C1)	Standard3	1439.5	3158	3054	3362	2082.5	260.5	1450.5	957.5	864.5	3057.5	1094	646.5	3013	1532	2265	569	756	1424.5	1594.25	693.5	5252.5	541.25	2471.5	943	1579.5	6362.75	5272
4(1,D1)	Standard4	14	115	14	448	397	16	11.5	37	91.5	291.5	39.5	80	42.5	511	220	70.5	53	151.5	154.25	107.5	109.5	69.25	151.5	62	62	181.75	4886
5(1,E1)	Standard5	70	88.5	81	139	99	9	56	33.5	112	124.5	101	47.5	177	320	86.5	19.5	18	42.5	78.75	26.5	77.5	25.25	21	28.5	30.5	351.75	3222
6(1,F1)	Standard6	17	18.5	16.5	37	28.5	3	16.5	10.5	25.5	37.5	28	13	54	88	10	6.5	7	8.5	26.25	7.5	7.5	6.25	6	9	7.5	42.75	5042
7(1,G1)	Standard7	3	2.5	4	8	4	1	2.5	1.5	3	7.5	6	3	8	18.5	1.5	1.5	-1	1.5	6.25	1.5	1.5	0.25	1	2.5	1.5	3.75	1781
8(1,H1)	Background0	0	-0.5	0	0	0	0	-0.5	0.5	0.5	0.5	-1	0	0	0	0	-0.5	1	0.5	0.75	-0.5	-0.5	-0.25	0	0	-0.5	-0.25	5114
9(1,A2)	Standard1	8707	8927.5	9562	7831	9102	3179.5	6994.5	3861.5	1384	7500.5	2341	4728.5	8104.5	1431	4186	2956.5	2481.5	2420	9564.75	7287.5	11075.5	2081.25	12987	1907	2952.5	10664.75	4613
10(1,B2)	Standard2	3949	6359	6410	6629.5	4411	859	3286.5	2106.5	1090.5	6236.5	1789.5	1750	5730	1371	3263	1500	2143	2169.5	4758.25	2480.5	8845.5	1171.25	7959.5	1688	2401.5	9916.75	4473
11(1,C2)	Standard3	1320	2998.5	2616	2949	1779.5	232	1197.5	870.5	849.5	2613.5	1058	626	2928	1540	1931	515.5	688	1407.5	1343.25	576	4373.5	473.25	2165	853	1456	5781.75	4730
12(1,D2)	Standard4	281	575.5	516	576	461.5	49	250.5	178.5	450.5	527.5	363	176	804	868.5	485	91.5	79	283	284.25	110	641.5	106.25	200	137	262.5	1595.25	7338
13(1,E2)	Standard5	57	73.5	79	116	90	9	47.5	38.5	100.5	110.5	84	40	175	274	65	17.5	17	38.5	63.75	19.5	66	22.25	21	23	28.5	256.75	4158
14(1,F2)	Standard6	9	11.5	15	17	18	1	8.5	4.5	12.5	15.5	18	8	33	59	8	0.5	-4	5.5	3.25	-0.5	4.5	3.25	1	2	1.5	20.75	6564
15(1,G2)	Standard7	2.5	3.5	4	4	5	0	2.5	1.5	3.5	7.5	6.5	2	11	22	2	-0.5	0	1.5	4.25	0.5	1.5	0.25	1	1	1.5	4.75	5805
16(1,H2)	Background0	0	0.5	0	0	0	0	0.5	-0.5	-0.5	-0.5	1	0	0	0	0	0.5	-1	-0.5	-0.75	0.5	0.5	0.25	0	0	0.5	0.25	4234
17(1,A3)	G2 LG Homo Ms1	12	740.5	13	2265	12	13	39.5	19.5	9.5	13.5	19	9	618	28	17	323.5	1728.5	105.5	5775.25	8674	6548.5	18.25	1719	82	54.5	7725.75	1949
18(1,B3)	G2 LG Homo Ms2	17	161.5	11.5	1204	9	8	36.5	17.5	13.5	12.5	15	10	84	16	5	313	1557	60.5	3559.25	5953.5	700.5	139.25	11661	398	20.5	4618.75	5336
19(1,C3)	G2 LG Homo Ms3	13	1457.5	15	2538	9	17	677.5	36.5	11.5	18.5	43	10	2644.5	29	13	515	2211	151.5	7835.75	10120.5	6637.5	47.25	5026	229	105.5	10955.75	2775
20(1,D3)	G2 LG Homo Ms4	9	930.5	14	1990	7	9	47.5	23.5	8.5	9.5	23	6	632	28	10	405	1492	107.5	4587.75	8013.5	4275.5	17.25	1957.5	123	43	6345.75	5351
21(1,E3)	G2 LG Homo Ms5	14	3817.5	17	1940	11	12.5	2517	59.5	25.5	29	33	11.5	6326.5	39	14	722	2278	295.5	8113.25	10046.5	5076	198.25	14978	329	348	9687.75	3784
22(1,F3)	G2 LG Homo Ms6	12.5	1902.5	22	1382	14	15	723.5	59	21.5	24.5	26.5	14	3550	37	24.5	433.5	1200	151.5	6672.25	9009.5	5269.5	312.75	13937	71	132	5015.75	4142
23(1,G3)	G2 LG Homo Ms7	17	373.5	15	2125	11	10	34	25.5	16.5	8.5	17	8.5	1235	24	9	337.5	1758	91.5	4132.25	8164.5	2621.5	14.25	1178	99	49	6419.25	4219
24(1,H3)	G3 LG Homo Ms1	15	154.5	15	1203	8	7	19.5	13.5	19	17.5	17	9.5	276.5	26	6	104.5	216	57.5	2851.25	4070.5	556	8.25	5284	50	24.5	3792.25	6672
25(1,A4)	G3 LG Homo Ms2	8	43.5	12	1120	4	5	10.5	8.5	7.5	4.5	12	5	87.5	17	5	84	291.5	21.5	1149.75	3392	863	5.25	87	65.5	14	2230.25	5348
26(1,B4)	G3 LG Homo Ms3	8	20.5	17	728	4	5	7.5	3.5	14.5	9.5	11	7	13	11	3	74	645	20.5	461.25	1184.5	190.5	3.25	22	669	11.5	1078.75	6118
27(1,C4)	G3 LG Homo Ms4	22	592.5	16	1375	11	17	30.5	33	23	17.5	18	15	682	36	12	164.5	666	88	4363.25	6954	1140.5	17.25	10012	263	54.5	5511.25	2751
28(1,D4)	G3 LG Homo Ms5	11	67.5	18	1108	7	8	13.5	8.5	15.5	13.5	90	6	153	22	5	143.5	296	34.5	3140.25	4360.5	1002.5	9.25	7584	42	17.5	3193.75	6658
29(1,E4)	G3 LG Homo Ms6	10	62.5	9	1041	5	5	7.5	7.5	10.5	5.5	11	8	119	17	3	81.5	1085.5	28.5	1341.25	3237.5	506.5	5.25	145	281.5	19	2924.25	4866
30(1,F4)	G3 LG Homo Ms7	11	99.5	7	1168	7	9	9.5	9	9.5	7.5	12	8	158.5	21	6	77.5	302	37	1431.25	3610	798	7.25	787	71	20.5	2744.75	5279
31(1,G4)	G4 LG Homo Ms1	19	51.5	22	871	7	8	7.5	9.5	13.5	12.5	16	8	80.5	21	4	95.5	217	37	3751.25	3149.5	631	9.25	9269	36	20.5	3253.25	6631
32(1,H4)	G4 LG Homo Ms2	10	21.5	11	732	4	5	7.5	5.5	8.5	5.5	9	6	36	16	2	66.5	405	16.5	792.25	1814.5	286.5	3.25	51	129	13.5	1413.75	7485
33(1,A5)	G4 LG Homo Ms3	9	43	8	886	4	5	8.5	5.5	10.5	6.5	10	10	136.5	20	3	59	476.5	19.5	387.25	2161	154.5	4.25	38	744.5	23.5	970.25	4416
34(1,B5)	G4 LG Homo Ms4	13	295.5	18	1626	9	9	19.5	19.5	9.5	7.5	15	10	388	26	7	245.5	734	85.5	6854.25	7802.5	3112.5	18.25	13105	78	34.5	7709.25	5459
35(1,C5)	G4 LG Homo Ms5	15	101.5	13	1089	6	7	9.5	8.5	9.5	8.5	13	9.5	269	23	3	93.5	316	42.5	2556.25	4559.5	733.5	8.25	5052	70.5	23.5	3650.25	6055
36(1,D5)	G4 LG Homo Ms6	10	39.5	13.5	849	4	7	9.5	6	12	8.5	11	7	104	22	4	62.5	207.5	36.5	1150.25	3300.5	614	4.25	134	49	13.5	1543.75	4308
37(1,E5)	G4 LG Homo Ms7	30	129.5	36	977	8	8	12.5	11.5	20.5	16.5	20	11	107.5	21.5	5	137	267	65.5	5761.25	4745.5	1444	14.25	12074.5	61	19	4850.75	5874
38(1,F5)	G2 Serum Ms1	-1	-0.5	-1	818	-1	-1	8.5	-0.5	-4.5	-4	1	0	21.5	10	0	-3.5	7	3.5	11.75	1794.5	51.5	0.25	1	1195	4.5	40.75	4889
39(1,G5)	G2 Serum Ms2	0	-0.5	25	258.5	-1	0	5.5	-0.5	-3.5	2.5	6	0	1	1	0	8.5	8	1.5	6.25	1219.5	12.5	3.25	1	611	8.5	23.75	5431
40(1,H5)	G2 Serum Ms3	-1	0.5	2.5	1475	0	1	60.5	0.5	-2.5	-1.5	6	1	49.5	19	0	7.5	21.5	9.5	48.25	2758	38.5	1.25	5	656	7.5	76.75	5125
41(1,A6)	G2 Serum Ms4	0	10.5	1	940	1	1.5	4.5	1.5	-1.5	-3.5	3	0	117	13	1	1.5	11	3.5	6.25	1928.5	28.5	0.25	3	688.5	10.5	19.75	5001
42(1,B6)	G2 Serum Ms5	-1	0.5	2	1094	1	1.5	442	2.5	26.5	0.5	28	1	239	13	1	10.5	24	7.5	90.25	2739.5	8.5	7.25	4	763	28	54.25	4247
43(1,C6)	G2 Serum Ms6	0	2.5	2	1014	0	2	111	2.5	-2.5	6.5	4	0	383	11.5	1	17.5	25	12.5	20.25	1777.5	11.5	19.25	4	505	33.5	37.75	5774
44(1,D6)	G2 Serum Ms7	1	-0.5	0	619	-1	1	35.5	0.5	-5.5	-4.5	1	-1	8	9	0	-8.5	9	1	4.25	1351	6.5	-0.75	1	864	2.5	29.75	5028
45(1,E6)	G3 Serum Ms1	-0.5	-0.5	3	301	0	3	1.5	0.5	-2.5	5.5	1	0	2.5	4	0	-1	16	0.5	3.25	1247	13.5	0.25	1	746	-0.5	13.75	3728
46(1,F6)	G3 Serum Ms2	0	-0.5	0	302	-1	2	4.5	0.5	-4.5	-2.5	-1	0	6	3	0	-3	10	0.5	-6.75	991.5	8.5	0.25	1	537	3.5	11.75	5460
47(1,G6)	G3 Serum Ms3	-2	-0.5	0	101	-2	0	1.5	-0.5	-4.5	-5.5	3	0	0	1	0	-8.5	8.5	-0.5	-10.25	823	4.5	0.25	1	737	-0.5	6.75	5027
48(1,H6)	G3 Serum Ms4	-1	-0.5	1	407	-1	0	3.5	0.5	0	-0.5	1	0	9	4	0	-4.5	10	-0.5	11.25	1582.5	15.5	0.25	0	691	0.5	21.75	5228
49(1,A7)	G3 Serum Ms5	1	1.5	4	526.5	0	2	42.5	3.5	161.5	141.5	498	1	4	6	0	3.5	192.5	0.5	329.25	1306.5	10.5	0.25	3	696	3.5	11.75	4530
50(1,B7)	G3 Serum Ms6	-2	-0.5	0	101	-2	1	0.5	-0.5	-6.5	-6.5	0	-1	5	-1	0	-5.5	6	0.5	-15.75	820.5	0.5	-0.75	1	418.5	1.5	4.75	2565
51(1,C7)	G3 Serum Ms7	0	-0.5	-1	358	0	2	7.5	2	-3.5	11.5	1	0	4	5	0	-1.5	10.5	1.5	5.25	926.5	13.5	0.25	2	778	-0.5	23.75	5237
52(1,D7)	G4 Serum Ms1	-1	0.5	5	552	-1	1.5	10.5	1.5	2.5	659.5	10	-0.5	8	6	0	7.5	26.5	0.5	33.25	1740	11.5	-0.75	1	902.5	5.5	18.75	3805
53(1,E7)	G4 Serum Ms2	0	-0.5	0	212.5	-1	3	2.5	1.5	11.5	22.5	16	0	5	4	0	-6.5	69	1.5	20.25	1777	4.5	0.25	2	817	0.5	16.75	4940
54(1,F7)	G4 Serum Ms3	-1	0.5	0	325	-1	2	3.5	4	-1.5	2.5	1	0	2	4	0	-8.5	11	0.5	-2.75	1311	8.5	1.25	2	769	4.5	9.75	5104
55(1,G7)	G4 Serum Ms4	-2	-0.5	0	454	-1	1.5	0.5	0.5	-0.5	2.5	3	0	33	4	0	0.5	18	2.5	8.25	1660.5	15.5	0.25	3	737	5.5	22.75	3858
56(1,H7)	G4 Serum Ms5	1	-0.5	1	452	0	0	19.5	0.5	-1	2.5	9	0	8	1	0	0.5	15	1.5	7.25	1238	7.5	0.25	0	699	1.5	17.75	5665
57(1,A8)	G4 Serum Ms6	-1	-0.5	1	343	0	2	1.5	0.5	-3.5	-4.5	0	0	5	3	0	-5.5	7	1.5	-1.75	1427.5	29.5	0.25	3	1037	6.5	20.75	6827
58(1,B8)	G4 Serum Ms7	-2	-0.5	0	244	-1	1	0.5	1.5	-2.5	-2.5	8	0	3	0.5	-1	-3.5	15.5	0.5	9.25	1176.5	5.5	0.25	0	486.5	-0.5	11.25	3857
59(1,C8)	G2 BM sup Ms1	5	40	4.5	664.5	2	2	3.5	5.5	0.5	-6.5	8	2	45	5	1	22.5	411	8.5	32.25	44.5	7.5	0.25	8	63.5	43.5	62.75	3869
60(1,D8)	G2 BM sup Ms2	2.5	19.5	3	296	1	1	1.5	3.5	-1.5	-6.5	11	2	6	4	0	5.5	221.5	10.5	31.75	31.5	3.5	0.25	7	129	5.5	71.75	2681
61(1,E8)	G2 BM sup Ms3	4	40.5	3	719.5	2	3	2.5	5	-0.5	-7.5	36	2	48.5	5	1	30.5	739	11.5	33.25	67.5	7.5	1.25	8	56	25	108.75	5998
62(1,F8)	G2 BM sup Ms4	3	10.5	2	210	0	1	1.5	1.5	-0.5	-7.5	12	2	10	1	0	6.5	177	4.5	9.25	26.5	1.5	-0.75	4	49	2.5	13.75	5662
63(1,G8)	G2 BM sup Ms5	5	684.5	4	779	4	4	6.5	21.5	1.5	-5.5	36	4	37	9	1	20	729	11.5	39.25	48.5	6.5	3.25	7.5	69	568.5	89.75	2732
64(1,H8)	G2 BM sup Ms6	3	79.5	4	896.5	1	2	5.5	5.5	6.5	3.5	26	2	7	6	1	50	295.5	6.5	32.25	77.5	4.5	1.25	6	69	280.5	14.75	3495
65(1,A9)	G2 BM sup Ms7	3	12.5	3	286	1	1	1.5	1.5	-2.5	-6.5	7	2	11	3	0	10.5	321	8.5	20.25	24.5	2.5	0.25	5.5	33	2.5	33.75	4798
66(1,B9)	G3 BM sup Ms1	4	4.5	2.5	69	1	1	1.5	1.5	-0.5	-6.5	5	2	3	2	0	5.5	29	6.5	8.25	11.5	0.5	-0.75	5	48	2.5	5.75	5734
67(1,C9)	G3 BM sup Ms2	3	10	3	96	2	2	1.5	1.5	-2	-7.5	6	2	4	3	0	7	85	9.5	10.25	24.5	2.5	0.25	7	83.5	1.5	6.75	6182
68(1,D9)	G3 BM sup Ms3	3	10.5	3	137	2.5	1	2.5	1.5	-1.5	-7.5	8	2	5	3	0	8.5	83	6.5	14.25	28.5	1.5	0.25	5	96.5	3.5	12.75	3699
69(1,E9)	G3 BM sup Ms4	5	5.5	4.5	120	2	2	2.5	1.5	0.5	-5.5	6	2	5	4	0	6.5	82	6.5	15.25	14.5	2.5	0.25	5	38	4.5	12.75	6812
70(1,F9)	G3 BM sup Ms5	3	8.5	6	42	1	0	1.5	1.5	-0.5	-7.5	19	2	3	2	0	7.5	32	7	3.25	10	1.5	-0.75	4	37	0.5	3.75	6224
71(1,G9)	G3 BM sup Ms6	2	5.5	3	91	1	0	1.5	0.5	-2.5	-8.5	4	1	4	1	0	2.5	67	4.5	12.75	13.5	1.5	0.25	7	33.5	2.5	22.75	6093
72(1,H9)	G3 BM sup Ms7	4	5.5	3	62.5	1	1	1.5	1.5	-0.5	-5.5	10	3.5	5	3	0	9.5	32	6.5	10.25	16.5	1.5	0.25	4	52	1.5	4.75	6282
73(1,A10)	G4 BM sup Ms1	3	6	2	76.5	0	1	0.5	0.5	-3.5	-8.5	12	2	2	2	-1	2.5	64	4.5	5.25	29.5	0.5	-0.75	3	136	-1.5	5.75	5349
74(1,B10)	G4 BM sup Ms2	1	1.5	1	0	0	1	0.5	0.5	0.5	4.5	1	0	1	2	0	1.5	4	-0.5	2.75	1	-0.5	-0.75	0.5	2	3.5	-0.25	2276
75(1,C10)	G4 BM sup Ms3	0	-0.5	0	-3	-1	0	-0.5	-0.5	-1.5	0.5	1	0	0	0	-1	-0.5	1	-0.5	-1.25	-2.5	-0.5	-0.75	0	0	2.5	-1.25	5905
76(1,D10)	G4 BM sup Ms4	-2	-0.5	0	-5	-0.5	0	-0.5	-0.5	-1.5	-0.5	0	0	1	0	-1	-0.5	1	0.5	-0.75	-1.5	-0.5	-0.75	0	0	3.5	-0.25	4783
77(1,E10)	G4 BM sup Ms5	-1	-0.5	0	-6	-1	0	-0.5	-0.5	-0.5	-2.5	0	0	0	-1	-1	-1.5	1	-1.5	-2.75	-2.5	-0.5	-0.75	-1	-1	0.5	-0.25	6654
78(1,F10)	G4 BM sup Ms6	0	1.5	1	0	0	1	0.5	0.5	2.5	3.5	2	0	2	1	0	2.5	4	0.5	3.25	1.5	0.5	0.25	1	1.5	4.5	1.75	7036
79(1,G10)	G4 BM sup Ms7	-1	0.5	0	-1	0	0	-0.5	-0.5	0.5	1	1	0	1	0	-1	0.5	0	-0.5	1.25	-0.5	-0.5	0.25	0	0	1.5	-0.25	7174
80(1,H10)	PreRx LG Homo Ms1	14.5	922.5	23	2403	18	14.5	52	29.5	20.5	24.5	29.5	12.5	257	24	26	469.5	2631	149.5	5900.75	9074.5	2548.5	26.25	13162	877.5	47.5	8795.25	2965
81(1,A11)	PreRx LG Homo Ms2	17	929	18	2715.5	12.5	9.5	166.5	36	12.5	16.5	18.5	11.5	574.5	24	9	768.5	2107	153.5	5813.75	8733.5	2969	43.75	14718	744	47.5	7891.75	2702
82(1,B11)	PreRx LG Homo Ms3	9	1082.5	18	2599	14	16.5	178.5	27.5	19.5	15	19	12.5	450	31	11	632.5	2256	153.5	6962.75	8919.5	3846	116.25	15097	632.5	51.5	8605.75	3888
83(1,C11)	PreRx LG Homo Ms4	8	183.5	14	1695	6	8	49.5	11.5	10.5	7.5	10	6	138	18	4	204.5	1896.5	49.5	1921.25	6360.5	1548	8.25	578.5	339	22.5	4591.75	6433
84(1,D11)	PreRx LG Homo Ms5	20.5	1386.5	26	3338	15	15	301	33	18	20.5	28	15	467	41	13.5	1384.5	2537	292.5	9100.25	10041.5	4237.5	71.25	15760	813.5	63.5	11672.75	3273
85(1,E11)	PreRx BM sup Ms1	5	7.5	5	217	0	1	6.5	2.5	-0.5	-7.5	9	5	14	7	0	0.5	82.5	6	7.25	18	5.5	0.25	4	129	2.5	23.75	4655
86(1,F11)	PreRx BM sup Ms2	7	14.5	8	254	1	2	10.5	4.5	2	-4.5	10	10	7	6	0	4.5	215	11.5	16.25	24.5	5.5	1.25	7	174	6.5	35.75	5150
87(1,G11)	PreRx BM sup Ms3	9	17	13	437.5	3	3	11	2.5	0.5	-0.5	43.5	12.5	24.5	12.5	2	3.5	163	12.5	20.25	59.5	5.5	2.25	8	205	20	31.75	2011
88(1,H11)	PreRx BM sup Ms4	4.5	14.5	7	280	2	2	4.5	4.5	-0.5	-5.5	11	5	7	5	1	6.5	175	5.5	12.25	27.5	2.5	0.25	6	102	5.5	28.75	3933
89(1,A12)	PreRx BM sup Ms5	4	13.5	5	253	3	2	8.5	2.5	0.5	-5.5	9.5	6.5	13	4	0.5	3.5	161.5	7.5	30.25	35	4	1.25	4.5	230.5	6	62.75	2623
90(1,B12)	PreRx Serum Ms1	0	-0.5	0.5	668	3	0.5	2.5	0.5	-2.5	4.5	5	0	8	3	0	-7.5	12	4.5	11.25	1684	29.5	-0.25	3	566	2.5	25.75	647
91(1,C12)	PreRx Serum Ms2	-1	1.5	2	643	0	1	16.5	1.5	9.5	12.5	10	1	74	6	0	-3.5	26.5	2.5	23.25	1503.5	8.5	1.25	1	1547	10.5	2.75	3709
92(1,D12)	PreRx Serum Ms3	-1	0.5	1	834	-1	1	27	1.5	3.5	0.5	15	0	76	5	0	-6	25	4.5	21.25	1759.5	55.5	4.25	3	1169	10.5	33.75	3416
93(1,E12)	PreRx Serum Ms4	0	0.5	1	752	1.5	2	48	0.5	7.5	6.5	27	0	48	6	0	-4.5	42	2.5	25.25	2380.5	24.5	1.25	4	1049	7.5	20.75	3137
94(1,F12)	PreRx Serum Ms5	-2	0.5	5	986.5	-1	2	44.5	-0.5	0.5	0.5	15	2	61	9	1	63.5	10	3.5	21.25	1978.5	3.5	2.25	3	1004	5.5	37.75	2535
DataType:	Count
Location	Sample	IL-10	IL-1 beta	IL-2	IP-10 (CXCL-10)	IL-4	IL-5	IL-6	IL-22	IL-9	IL-13	IL-27	IL-23	IFN gamma	IL-12p70	GM-CSF	GRO alpha (CXCL1)	RANTES (CCL5)	TNF alpha	MIP-1 alpha (CCL3)	MCP-3 (CCL7)	MCP-1 (CCL2)	IL-17A (CTLA-8)	MIP-2 alpha (CXCL2)	Eotaxin (CCL11)	IL-18	MIP-1 beta (CCL4)	Total Events
1(1,A1)	Standard1	198	228	245	225	258	208	255	198	141	267	232	283	225	181	217	221	208	267	287	262	249	246	272	194	239	293	6099
2(1,B1)	Standard2	42	54	66	45	60	73	66	42	54	53	69	76	72	71	62	44	64	86	82	83	42	61	86	33	63	53	1602
3(1,C1)	Standard3	158	190	222	202	226	178	206	179	172	217	211	208	226	207	183	162	201	247	223	203	195	230	234	177	183	232	5272
4(1,D1)	Standard4	143	160	211	185	231	178	193	174	155	199	208	211	168	209	194	155	182	225	173	182	157	239	166	159	202	227	4886
5(1,E1)	Standard5	94	95	142	97	125	119	122	114	104	143	140	160	114	143	112	83	111	163	126	134	131	145	110	90	163	142	3222
6(1,F1)	Standard6	160	175	192	189	220	166	211	185	140	201	198	227	178	199	196	154	194	251	227	187	187	230	205	160	186	224	5042
7(1,G1)	Standard7	62	71	68	69	87	76	67	71	58	70	67	69	52	64	50	58	61	90	67	60	81	87	68	58	67	83	1781
8(1,H1)	Background0	152	171	195	169	205	163	195	182	157	197	221	244	178	217	190	158	181	234	228	227	204	248	210	160	195	233	5114
9(1,A2)	Standard1	155	173	175	169	215	176	172	175	144	211	195	194	164	149	159	149	152	202	192	198	187	207	201	129	158	212	4613
10(1,B2)	Standard2	163	166	174	168	199	132	195	143	147	199	160	179	188	173	162	140	156	221	166	191	167	183	202	130	150	219	4473
11(1,C2)	Standard3	142	159	189	177	212	133	215	163	161	189	217	191	175	187	201	152	181	211	196	134	184	214	201	157	168	221	4730
12(1,D2)	Standard4	186	255	274	269	302	258	297	240	236	317	310	348	253	304	263	241	279	342	286	296	256	372	304	252	298	300	7338
13(1,E2)	Standard5	111	125	156	143	154	153	162	112	112	163	210	179	142	188	154	133	177	203	190	193	130	229	136	141	189	173	4158
14(1,F2)	Standard6	178	214	263	214	274	240	268	220	199	266	263	284	225	283	208	237	284	306	272	267	233	333	248	205	279	301	6564
15(1,G2)	Standard7	168	197	217	205	213	185	244	182	190	227	220	263	200	253	202	168	247	302	279	255	199	255	262	192	248	232	5805
16(1,H2)	Background0	114	126	161	146	168	150	152	121	122	183	179	194	160	189	118	139	204	233	201	207	130	186	184	122	205	140	4234
17(1,A3)	G2 LG Homo Ms1	39	66	38	67	77	60	96	48	57	80	75	59	86	70	73	69	98	101	113	124	68	88	77	51	80	89	1949
18(1,B3)	G2 LG Homo Ms2	72	191	160	203	234	194	197	207	107	158	221	102	199	194	194	226	229	232	267	291	250	258	273	170	212	295	5336
19(1,C3)	G2 LG Homo Ms3	49	132	72	127	96	87	137	66	74	101	111	97	120	92	82	112	134	114	146	150	97	117	113	102	103	144	2775
20(1,D3)	G2 LG Homo Ms4	90	202	143	216	217	176	187	185	139	211	227	221	209	214	193	170	233	226	290	269	213	228	236	180	214	262	5351
21(1,E3)	G2 LG Homo Ms5	70	177	98	153	127	112	170	110	103	132	152	110	180	118	130	150	163	161	203	209	148	161	185	139	158	165	3784
22(1,F3)	G2 LG Homo Ms6	90	167	66	143	159	113	197	126	111	163	168	117	165	145	162	173	201	215	245	227	123	204	145	150	166	201	4142
23(1,G3)	G2 LG Homo Ms7	97	169	85	166	197	142	178	135	122	158	169	110	160	171	150	175	188	201	197	210	177	202	151	117	192	200	4219
24(1,H3)	G3 LG Homo Ms1	153	241	214	263	264	252	267	223	190	229	332	248	246	227	229	221	259	315	319	336	278	293	281	203	265	324	6672
25(1,A4)	G3 LG Homo Ms2	121	181	117	170	210	213	228	181	143	195	241	263	200	217	179	152	222	277	232	278	204	247	225	152	250	250	5348
26(1,B4)	G3 LG Homo Ms3	179	201	182	200	263	213	228	174	172	255	299	266	214	275	227	198	295	283	257	263	194	305	278	196	233	268	6118
27(1,C4)	G3 LG Homo Ms4	46	95	85	119	112	95	105	74	76	120	129	69	95	104	95	94	127	124	104	148	107	161	79	105	135	148	2751
28(1,D4)	G3 LG Homo Ms5	172	225	187	268	281	235	257	210	176	236	318	307	227	285	229	186	238	310	321	336	269	311	294	225	253	302	6658
29(1,E4)	G3 LG Homo Ms6	107	177	145	195	202	184	213	165	159	188	238	179	170	183	200	155	194	204	207	249	166	245	179	190	180	192	4866
30(1,F4)	G3 LG Homo Ms7	123	175	162	204	203	181	231	174	152	212	251	219	164	213	187	164	193	254	253	222	208	293	214	171	197	259	5279
31(1,G4)	G4 LG Homo Ms1	123	230	158	240	308	253	264	220	164	231	320	292	234	252	235	231	269	322	328	312	274	288	312	201	264	306	6631
32(1,H4)	G4 LG Homo Ms2	161	263	196	256	325	286	304	240	211	287	340	355	270	308	285	268	267	321	344	356	271	352	317	263	318	321	7485
33(1,A5)	G4 LG Homo Ms3	91	134	144	175	151	149	190	140	124	189	235	154	150	196	137	150	198	266	189	224	154	208	165	110	201	192	4416
34(1,B5)	G4 LG Homo Ms4	93	181	89	235	234	209	185	173	131	188	240	207	190	225	206	189	245	237	282	274	265	257	255	182	211	276	5459
35(1,C5)	G4 LG Homo Ms5	126	213	157	233	278	237	239	219	171	215	285	232	203	235	221	213	240	296	263	279	247	313	259	190	243	248	6055
36(1,D5)	G4 LG Homo Ms6	78	151	64	145	195	148	195	116	94	161	191	187	163	185	170	166	188	199	187	189	186	253	151	165	170	211	4308
37(1,E5)	G4 LG Homo Ms7	113	210	126	263	261	189	214	180	159	250	236	248	220	202	204	214	253	264	285	293	272	263	266	175	226	288	5874
38(1,F5)	G2 Serum Ms1	148	177	198	159	213	183	225	169	157	186	217	262	188	203	160	179	154	170	192	219	207	261	214	157	129	162	4889
39(1,G5)	G2 Serum Ms2	126	184	215	186	261	175	211	191	161	220	232	269	175	222	223	184	178	262	221	238	211	261	242	192	153	238	5431
40(1,H5)	G2 Serum Ms3	136	185	194	136	254	171	197	192	147	210	247	253	192	176	168	171	174	267	219	220	185	277	198	197	153	206	5125
41(1,A6)	G2 Serum Ms4	119	165	207	162	233	186	208	148	172	202	217	244	207	177	175	183	203	149	225	249	176	261	231	182	197	123	5001
42(1,B6)	G2 Serum Ms5	100	132	141	131	158	136	208	135	136	155	203	217	158	177	133	145	165	243	170	180	168	215	155	148	142	196	4247
43(1,C6)	G2 Serum Ms6	167	210	217	203	268	207	230	230	170	249	251	287	234	230	216	214	216	178	250	261	226	261	260	221	178	140	5774
44(1,D6)	G2 Serum Ms7	131	196	184	163	267	167	199	174	169	209	216	238	195	185	214	135	170	228	205	224	202	255	212	161	178	151	5028
45(1,E6)	G3 Serum Ms1	104	130	154	125	181	121	179	121	127	172	156	191	184	160	164	114	124	101	168	190	122	134	177	132	145	52	3728
46(1,F6)	G3 Serum Ms2	161	199	235	167	223	187	219	187	157	226	220	294	217	237	224	204	195	205	237	259	182	278	262	185	174	126	5460
47(1,G6)	G3 Serum Ms3	155	197	205	151	244	218	229	192	165	209	230	259	150	202	182	181	164	177	210	206	204	237	182	191	98	189	5027
48(1,H6)	G3 Serum Ms4	167	191	195	203	278	201	227	203	158	227	225	273	215	213	239	189	229	61	249	265	162	209	230	184	188	47	5228
49(1,A7)	G3 Serum Ms5	145	163	165	126	207	174	222	173	149	179	205	219	155	174	173	172	164	166	214	207	171	224	181	169	126	107	4530
50(1,B7)	G3 Serum Ms6	70	100	70	53	139	105	103	103	64	81	132	158	99	88	104	86	83	93	134	65	133	148	127	94	41	92	2565
51(1,C7)	G3 Serum Ms7	128	178	200	174	226	179	220	160	173	252	224	255	173	241	173	186	182	255	206	261	182	281	170	178	192	188	5237
52(1,D7)	G4 Serum Ms1	106	140	147	117	172	160	163	116	114	149	184	180	128	113	153	151	160	145	163	152	167	200	148	130	119	128	3805
53(1,E7)	G4 Serum Ms2	127	178	197	182	207	185	224	170	197	203	202	248	183	206	198	181	167	136	217	206	214	254	194	178	165	121	4940
54(1,F7)	G4 Serum Ms3	176	209	171	171	268	185	233	182	171	227	256	266	206	172	199	170	166	120	234	226	195	267	207	196	131	100	5104
55(1,G7)	G4 Serum Ms4	102	122	114	121	157	144	164	100	103	169	168	190	177	179	142	128	153	151	189	196	136	181	206	140	127	99	3858
56(1,H7)	G4 Serum Ms5	163	189	174	166	248	188	249	211	188	228	266	288	210	235	213	201	201	218	239	258	235	308	256	206	142	185	5665
57(1,A8)	G4 Serum Ms6	173	244	248	253	288	241	284	207	228	262	323	314	242	244	228	237	257	331	320	312	243	320	303	219	265	241	6827
58(1,B8)	G4 Serum Ms7	94	111	162	126	166	139	149	120	126	156	177	184	155	162	129	138	144	155	174	198	142	181	194	106	129	140	3857
59(1,C8)	G2 BM sup Ms1	97	100	136	154	164	145	156	128	103	154	195	161	155	199	130	132	129	187	165	167	139	193	173	108	149	150	3869
60(1,D8)	G2 BM sup Ms2	72	70	109	105	106	77	103	81	80	130	129	125	83	99	101	87	116	149	122	130	95	133	97	74	114	94	2681
61(1,E8)	G2 BM sup Ms3	139	209	220	208	249	218	229	218	169	241	304	258	246	238	230	184	234	286	227	246	217	283	233	199	246	267	5998
62(1,F8)	G2 BM sup Ms4	174	179	227	192	239	216	221	177	163	250	285	242	219	209	179	194	213	280	243	222	204	300	187	167	257	223	5662
63(1,G8)	G2 BM sup Ms5	69	83	103	83	107	112	110	93	76	120	107	122	106	101	113	94	113	120	95	115	93	145	128	102	103	119	2732
64(1,H8)	G2 BM sup Ms6	66	121	126	120	124	129	131	101	86	142	191	203	133	148	85	104	142	210	151	205	97	156	166	101	135	122	3495
65(1,A9)	G2 BM sup Ms7	120	184	171	170	227	165	177	150	145	188	196	227	175	199	181	159	202	213	219	199	163	244	202	149	200	173	4798
66(1,B9)	G3 BM sup Ms1	165	206	236	231	219	217	236	170	194	209	239	284	205	228	192	192	212	286	241	231	206	267	242	172	236	218	5734
67(1,C9)	G3 BM sup Ms2	161	202	238	240	271	213	237	182	186	223	251	277	237	275	202	198	245	310	247	285	238	291	254	192	276	251	6182
68(1,D9)	G3 BM sup Ms3	112	134	136	138	172	114	158	111	114	164	154	150	155	147	117	107	127	205	137	181	123	168	161	110	173	131	3699
69(1,E9)	G3 BM sup Ms4	183	244	272	247	284	254	294	223	211	286	291	319	237	267	252	203	236	340	240	322	245	311	271	171	315	294	6812
70(1,F9)	G3 BM sup Ms5	177	210	223	236	283	235	235	188	201	271	293	257	246	230	229	233	230	310	231	258	215	285	207	217	267	257	6224
71(1,G9)	G3 BM sup Ms6	165	217	240	231	255	217	237	180	198	239	271	263	237	259	200	193	240	301	236	256	231	286	238	184	252	267	6093
72(1,H9)	G3 BM sup Ms7	177	215	241	238	236	197	225	235	172	252	269	298	247	284	218	227	263	293	263	253	188	319	268	214	260	230	6282
73(1,A10)	G4 BM sup Ms1	124	210	209	160	239	199	203	173	152	236	247	278	145	169	196	180	206	241	215	255	195	297	215	168	204	233	5349
74(1,B10)	G4 BM sup Ms2	47	76	89	73	83	66	99	57	71	103	88	110	84	85	81	57	89	138	96	110	80	125	74	79	122	94	2276
75(1,C10)	G4 BM sup Ms3	170	221	226	208	228	214	214	177	199	248	232	281	227	262	171	201	230	306	242	259	204	273	222	178	271	241	5905
76(1,D10)	G4 BM sup Ms4	132	160	207	175	206	165	191	133	132	219	181	231	160	188	182	155	181	244	213	217	147	237	181	146	212	188	4783
77(1,E10)	G4 BM sup Ms5	211	219	250	243	286	252	254	205	195	273	288	272	259	287	252	190	228	326	300	296	235	323	250	202	279	279	6654
78(1,F10)	G4 BM sup Ms6	200	267	261	251	294	238	289	233	201	271	311	345	231	301	220	216	280	354	269	299	273	333	272	234	288	305	7036
79(1,G10)	G4 BM sup Ms7	183	244	272	244	279	262	274	230	216	304	302	332	252	323	261	221	260	369	273	323	266	349	299	234	295	307	7174
80(1,H10)	PreRx LG Homo Ms1	64	103	45	128	113	78	112	89	84	119	122	104	119	94	109	103	152	139	126	159	125	159	119	90	144	166	2965
81(1,A11)	PreRx LG Homo Ms2	54	106	38	108	100	88	128	78	73	111	102	70	98	87	95	120	125	117	146	169	96	158	88	95	105	147	2702
82(1,B11)	PreRx LG Homo Ms3	89	134	60	147	132	122	149	121	100	138	172	146	149	130	113	167	167	182	230	223	164	195	177	134	148	199	3888
83(1,C11)	PreRx LG Homo Ms4	157	223	112	235	275	256	251	253	161	263	291	262	233	259	235	219	256	317	295	306	254	320	268	204	260	268	6433
84(1,D11)	PreRx LG Homo Ms5	56	117	54	143	141	125	122	80	66	124	125	103	123	125	90	139	157	143	166	188	141	160	153	124	133	175	3273
85(1,E11)	PreRx BM sup Ms1	106	209	169	169	265	200	151	103	133	187	245	225	96	79	198	132	212	248	192	188	43	294	227	195	143	246	4655
86(1,F11)	PreRx BM sup Ms2	145	191	183	201	289	216	176	110	162	233	293	216	95	93	213	165	229	253	232	211	50	313	248	214	152	267	5150
87(1,G11)	PreRx BM sup Ms3	41	116	43	66	140	107	36	37	54	91	108	50	16	18	127	55	72	111	73	54	10	201	97	93	22	173	2011
88(1,H11)	PreRx BM sup Ms4	72	119	129	121	159	134	167	110	103	157	173	151	136	149	144	125	176	208	194	190	142	214	155	141	187	177	3933
89(1,A12)	PreRx BM sup Ms5	15	113	43	83	198	124	45	63	27	90	178	42	33	104	162	105	108	122	136	108	36	188	160	138	48	154	2623
90(1,B12)	PreRx Serum Ms1	21	22	14	22	35	18	31	25	22	20	31	42	28	14	23	37	19	17	24	26	28	40	33	25	13	17	647
91(1,C12)	PreRx Serum Ms2	88	109	123	131	137	132	152	106	105	153	156	196	157	161	116	123	152	169	187	164	140	141	157	113	183	158	3709
92(1,D12)	PreRx Serum Ms3	121	120	97	95	144	78	132	115	115	153	185	195	121	146	124	124	81	173	145	161	123	161	171	134	65	137	3416
93(1,E12)	PreRx Serum Ms4	89	110	95	66	158	95	118	107	91	142	140	183	131	119	101	93	80	164	142	147	123	172	155	118	42	156	3137
94(1,F12)	PreRx Serum Ms5	9	84	71	78	116	82	115	90	79	115	113	125	117	113	86	64	92	152	109	149	84	118	129	86	49	110	2535
DataType:	Result
Location	Sample	IL-10	IL-1 beta	IL-2	IP-10 (CXCL-10)	IL-4	IL-5	IL-6	IL-22	IL-9	IL-13	IL-27	IL-23	IFN gamma	IL-12p70	GM-CSF	GRO alpha (CXCL1)	RANTES (CCL5)	TNF alpha	MIP-1 alpha (CCL3)	MCP-3 (CCL7)	MCP-1 (CCL2)	IL-17A (CTLA-8)	MIP-2 alpha (CXCL2)	Eotaxin (CCL11)	IL-18	MIP-1 beta (CCL4)	Total Events
1(1,A1)	Standard1	> 8400	1776.73976	N/A	> 2250	5649.814675	7773.142506	> 19500	20384.56551	75744.75465	> 8650	> 8350	36671.93095	> 4800	269.3962721	> 9950	5070.486722	> 10800	1209.499638	1248.118379	1338.463309	> 28300	5943.011731	2973.47406	> 2550	> 207000	1833.632929	6099
2(1,B1)	Standard2	1567.786108	1174.501176	N/A	414.6162364	1068.162251	1843.039595	3142.215717	10206.30929	14835.04002	1767.846397	635.578334	8429.029294	737.3181679	294.3013367	961.0888402	1628.625685	2109.801857	1097.787482	404.7653682	211.3369699	7996.112463	1277.850616	774.1002609	269.0244801	18483.54357	1730.683754	1602
3(1,C1)	Standard3	582.2973218	698.969336	N/A	163.9578072	400.3211378	796.6314368	1420.988677	6096.839759	10218.8107	703.252286	529.3912228	3016.292563	314.6114107	> 6550	719.0201774	492.3602905	790.9860845	797.9594192	111.2598254	53.17946879	4788.925317	493.547945	240.6247647	187.6065525	14423.94306	1206.475987	5272
4(1,D1)	Standard4	129.0721394	39.29461698	N/A	29.00810215	70.07120699	81.88364428	300.3736288	372.709338	545.6700562	96.78442296	120.9577422	331.0010748	74.17496249	74.38542772	116.2326569	71.49053174	132.4919577	140.7657211	16.56565769	14.09335517	298.1584373	67.14615087	45.37212679	29.44186025	2585.556676	58.84083753	4886
5(1,E1)	Standard5	185.8873587	31.22937665	N/A	10.86412196	19.60842016	50.6728169	418.2737124	341.5203776	702.1345786	47.09440171	189.6971332	190.9316042	99.24260356	39.88839711	56.01325151	29.70435181	65.54623521	52.32319428	10.76238217	6.775644791	232.1938305	26.89029715	16.918147	17.17803472	1755.816468	103.4067251	3222
6(1,F1)	Standard6	134.728874	7.670238349	N/A	3.540166738	6.532273435	19.4062809	323.4441187	118.8891559	116.8703249	16.17455475	100.2643313	48.91248105	77.74957051	7.707083109	10.29795593	15.86202095	36.26621914	14.48687894	5.574335657	3.925264285	39.84640962	8.073673625	8.89825266	7.459710969	769.1205704	16.733936	5042
7(1,G1)	Standard7	< 2.05078125	0.789890507	N/A	0.90996504	1.098217509	6.128916687	< 4.7607421875	7.606608206	15.54300928	2.129372889	< 2.03857421875	10.80600703	< 1.171875	1.523977283	2.2203374	8.079051725	< 2.63671875	2.84719875	2.048795638	2.162730244	6.521469717	1.403826636	1.80497214	2.423846254	76.66243845	1.14891934	1781
8(1,H1)	Background0	NaN	NaN	NaN	NaN	NaN	NaN	NaN	NaN	NaN	NaN	NaN	NaN	NaN	NaN	NaN	NaN	NaN	NaN	NaN	NaN	NaN	NaN	NaN	NaN	NaN	NaN	5114
9(1,A2)	Standard1	> 8400	> 4350	N/A	> 2250	5159.36726	8284.065545	> 19500	> 40400	> 66900	> 8650	> 8350	32779.60035	> 4800	> 6550	> 9950	5621.624365	> 10800	> 11700	1252.330155	1407.631423	8327.890305	7628.602801	3809.88309	> 2550	> 207000	> 6200	4613
10(1,B2)	Standard2	1510.615165	1281.871117	N/A	451.2194857	1120.775611	2134.359223	3462.893575	11934.98235	15904.01441	1790.78111	654.3934093	8717.201526	871.0062893	284.4288184	968.1598234	1757.980848	2514.407567	1157.950409	409.6951309	209.6368976	6954.491492	1318.740093	850.3285696	299.4884962	18091.51364	1759.170994	4473
11(1,C2)	Standard3	551.560961	668.273902	N/A	144.8906621	332.1087162	724.9528032	1247.964244	5621.424698	9936.484184	610.6263661	521.9840224	2915.106578	306.7704808	> 6550	634.7305618	440.236615	739.5558322	790.583269	93.69219676	45.35348954	4200.50938	427.3341742	217.6267551	175.2816859	13817.27195	1112.464364	4730
12(1,D2)	Standard4	276.4983762	159.7260472	N/A	35.80936318	80.95069951	204.920308	623.8329242	1452.892172	4116.105515	158.8722886	331.7807713	761.5326075	151.8929416	151.9811353	215.6154245	87.4220182	172.4334465	228.4783405	25.36059154	14.28477747	1062.348573	99.74488585	52.38388875	50.64420002	5585.871709	373.5151903	7338
13(1,E2)	Standard5	176.8460221	26.52166491	N/A	9.32970889	18.01243361	50.6728169	403.1801591	385.9353143	613.2884854	42.5048168	174.3968186	159.2895044	98.98928198	32.5121812	44.78943152	27.79462675	63.18667197	48.42467459	9.454283668	5.884994045	206.6477716	24.02199104	16.918147	14.77267764	1691.064693	79.06082301	4158
14(1,F2)	Standard6	116.5209641	4.886562267	N/A	1.803050967	4.357564302	6.128916687	281.4690891	49.79265691	53.28572296	6.471082773	75.50675783	29.49500342	70.48351681	4.824557047	8.631072774	5.628572508	< 2.63671875	10.05675501	< 0.341796875	< 0.2197265625	25.63249325	4.850153746	1.80497214	1.851909421	76.66243845	8.665317076	6564
15(1,G2)	Standard7	< 2.05078125	1.314123096	N/A	0.455714597	1.361929129	< 1.953125	< 4.7607421875	7.606608206	17.25561957	2.129372889	< 2.03857421875	7.223366913	39.95397743	1.766714139	2.823799534	< 1.45263671875	7.336047791	2.84719875	1.080755063	1.484469638	6.521469717	1.403826636	1.80497214	0.144691011	76.66243845	1.692867734	5805
16(1,H2)	Background0	NaN	NaN	NaN	NaN	NaN	NaN	NaN	NaN	NaN	NaN	NaN	NaN	NaN	NaN	NaN	NaN	NaN	NaN	NaN	NaN	NaN	NaN	NaN	NaN	NaN	NaN	4234
17(1,A3)	G2 LG Homo Ms1	124.6729849	198.7859143	N/A	114.31488	3.039641194	68.93007607	387.3290994	210.8609542	40.34799651	5.465990639	78.48816388	33.33365084	138.7283406	2.20442937	15.64579849	268.5598332	1635.066965	106.2873924	542.4725441	2202.332926	5607.846298	20.15297715	184.3861632	35.66762442	2411.501318	1422.111041	1949
18(1,B3)	G2 LG Homo Ms2	134.728874	52.87598854	N/A	66.53229627	2.346575216	45.87354721	380.8474867	191.1551074	57.76701676	4.948772722	65.3889082	37.19681925	84.81707322	1.356720212	5.938317683	259.8227316	1443.438893	68.9474776	277.9679092	895.3147505	1131.501109	128.4414762	2197.912342	104.5500274	1405.935248	919.7010542	5336
19(1,C3)	G2 LG Homo Ms3	126.9498741	357.6210695	N/A	126.4359003	2.346575216	86.0916286	915.7835522	368.2825276	48.88601311	7.920283196	126.3546242	37.19681925	282.0903828	2.279878463	12.66688742	439.7586326	2877.159315	140.7657211	881.2995181	3472.488427	5662.297084	47.33464324	458.3764069	71.83797809	3439.451797	> 6200	2775
20(1,D3)	G2 LG Homo Ms4	116.5209641	242.3435487	N/A	102.1178461	1.865405523	50.6728169	403.1801591	249.3564112	36.21941093	3.317601255	89.08693981	21.90337913	139.7511705	2.20442937	10.29795593	338.5993135	1379.737594	107.8496387	389.4002518	1783.025571	4132.913365	19.17652293	202.1600927	47.05548795	2120.155807	1203.744452	5351
21(1,E3)	G2 LG Homo Ms5	129.0721394	823.8102282	N/A	99.89502074	2.811797573	66.71663535	2359.390676	564.109668	116.8703249	12.62938979	109.9308769	43.03265706	1305.203408	3.070395452	13.4285421	652.4999647	3578.446328	236.2564897	935.0387917	3392.943783	4673.173456	179.5135163	> 3350	91.87968638	6485.782315	1723.274603	3784
22(1,F3)	G2 LG Homo Ms6	125.8325599	450.5342546	N/A	74.76216773	3.487430734	77.62368681	944.8391427	559.9938646	96.18549586	10.66665677	97.09810176	52.85440723	370.0674356	2.907265615	20.84986314	364.0578377	1128.140423	140.7657211	677.6357361	2449.26637	4800.015338	279.7907153	7381.248149	32.31429991	3876.433514	986.2565012	4142
23(1,G3)	G2 LG Homo Ms7	134.728874	109.7251545	N/A	108.1091206	2.811797573	55.36636131	375.1694323	268.2104834	71.66607687	2.737288003	72.35177768	31.41109984	180.645328	1.909686621	9.474789159	280.3084487	1672.729599	95.15257391	337.779187	1871.746379	2911.860043	16.22114496	143.3450633	40.57409113	2276.338335	1215.546316	4219
24(1,H3)	G3 LG Homo Ms1	131.0641737	50.86945104	N/A	66.48564036	2.108292496	40.95173668	334.5853232	150.5971554	83.72760116	7.443987829	72.35177768	35.26232371	110.3253427	2.055624471	6.867978534	97.19833198	336.4215124	66.26556884	211.4291151	439.7939169	958.8118178	10.15832825	484.6944897	25.38737003	1554.374191	778.1968297	6672
25(1,A4)	G3 LG Homo Ms2	113.1345373	16.66386757	N/A	62.59458253	1.098217509	30.64142113	294.6843121	96.91540078	32.19211156	< 2.11181640625	52.41726371	18.15875943	85.51315463	1.42298926	5.938317683	81.75912075	411.1503276	30.60127113	80.62467278	328.1859912	1313.956962	7.014305962	34.24505262	30.57419438	1128.655688	496.2418673	5348
26(1,B4)	G3 LG Homo Ms3	113.1345373	8.434779014	N/A	43.57969354	1.098217509	30.64142113	273.5295844	36.90345292	62.32628747	3.317601255	46.93158588	25.6837108	53.53508374	1.03879133	3.936263663	74.16473837	706.6652396	29.46695688	36.6134449	88.37722098	444.375525	4.850153746	17.31322654	148.6750186	1004.180443	268.0284953	6118
27(1,C4)	G3 LG Homo Ms4	142.5526119	163.8136839	N/A	74.44110222	2.811797573	86.0916286	366.7226376	337.0249179	103.8379249	7.443987829	75.50675783	56.81258524	143.3552154	2.826614152	11.89218666	142.3643241	722.7707228	92.30977428	363.4927427	1260.280278	1604.453299	19.17652293	1363.478228	78.92218771	2411.501318	1068.207125	2751
28(1,D4)	G3 LG Homo Ms5	122.2089828	24.60300243	N/A	62.02882929	1.865405523	45.87354721	310.4913395	96.91540078	66.96028786	5.465990639	180.0043502	21.90337913	96.08639837	1.766714139	5.938317683	126.4889254	415.3989254	44.43165902	237.6457992	494.725888	1462.862026	11.18649534	785.114021	22.50410866	1284.651255	672.7808641	6658
29(1,E4)	G3 LG Homo Ms6	119.5131053	22.98632427	N/A	58.85400473	1.361929129	30.64142113	273.5295844	85.60384559	44.57192166	0.763471214	46.93158588	29.49500342	91.06417224	1.42298926	3.936263663	79.8659699	1038.76708	38.23345184	93.55508685	305.7541756	896.8034832	7.014305962	44.36293407	82.6510852	1346.518153	624.3462379	4866
30(1,F4)	G3 LG Homo Ms7	122.2089828	34.61216809	N/A	64.8493981	1.865405523	50.6728169	288.4368543	102.4839962	40.34799651	2.129372889	52.41726371	29.49500342	96.8335591	1.696373128	6.867978534	76.82978257	421.0330253	46.93903925	99.76909739	361.638163	1242.261297	9.121138666	111.7558562	32.31429991	1405.935248	591.7085334	5279
31(1,G4)	G4 LG Homo Ms1	138.0529834	19.36447406	N/A	50.65997976	1.865405523	45.87354721	273.5295844	108.000169	57.76701676	4.948772722	68.9926534	29.49500342	84.10032642	1.696373128	4.965784914	90.434248	337.4606682	46.93903925	297.3937629	293.4308103	1049.855431	11.18649534	1138.211556	20.2205059	1405.935248	683.3882042	6631
32(1,H4)	G4 LG Homo Ms2	119.5131053	8.813006933	N/A	43.78049189	1.098217509	30.64142113	273.5295844	62.11639816	36.21941093	0.763471214	31.81756745	21.90337913	71.74987679	1.356720212	2.823799534	68.42120289	513.1553354	24.79105394	57.41641231	141.4278209	595.8421384	4.850153746	26.24212512	48.60898512	1104.76946	337.1479883	7485
33(1,A5)	G4 LG Homo Ms3	116.5209641	16.49292037	N/A	51.39191531	1.098217509	30.64142113	281.4690891	62.11639816	44.57192166	1.481468648	40.36571969	37.19681925	93.74464017	1.626814599	3.936263663	62.61981834	573.172524	28.31967704	31.95369467	175.1968795	382.1825101	5.940839796	22.68663316	159.8474838	1518.48673	244.9697472	4416
34(1,B5)	G4 LG Homo Ms4	126.9498741	89.5065989	N/A	85.84755196	2.346575216	50.6728169	334.5853232	210.8609542	40.34799651	2.129372889	65.3889082	37.19681925	120.6286917	2.055624471	7.763570835	205.1085319	774.4103492	90.26340112	707.2950185	1665.516491	3292.690733	20.15297715	4059.76165	34.46636387	1879.293123	1419.537574	5459
35(1,C5)	G4 LG Homo Ms5	131.0641737	35.221618	N/A	61.13131097	1.617032599	40.95173668	288.4368543	96.91540078	40.34799651	2.737288003	57.20153628	35.26232371	109.5693838	1.837823219	3.936263663	88.92870999	434.048252	52.32319428	185.9545811	535.2113559	1169.453077	10.15832825	460.9798192	32.15798223	1518.48673	753.4322284	6055
36(1,D5)	G4 LG Homo Ms6	119.5131053	15.28839339	N/A	49.58302345	1.098217509	40.95173668	288.4368543	68.11565167	51.07542881	2.737288003	46.93158588	25.6837108	88.56037189	1.766714139	4.965784914	65.33550752	327.5255065	46.44076644	80.65794017	314.7769472	1029.502066	5.940839796	42.60864191	25.03577697	1104.76946	363.263815	4308
37(1,E5)	G4 LG Homo Ms7	152.6277754	43.59787367	N/A	55.79406614	2.108292496	45.87354721	305.6160157	129.6062688	91.15679652	6.961140391	81.31973431	41.08222101	89.16449961	1.731446741	5.938317683	121.5960298	387.6513062	73.35091313	540.5022032	575.2402222	1899.862764	16.22114496	2547.686207	29.1145121	1346.518153	958.6966664	5874
38(1,F5)	G2 Serum Ms1	< 2.05078125	< 1.06201171875	N/A	48.05826901	< 1.20849609375	< 1.953125	281.4690891	< 9.86328125	< 16.3330078125	< 2.11181640625	< 2.03857421875	0.456732814	64.04179477	0.978046357	< 2.42919921875	< 1.45263671875	36.26621914	6.755841527	3.390981669	139.5848208	172.5050574	1.403826636	1.80497214	220.2803931	537.2031907	16.03521358	4889
39(1,G5)	G2 Serum Ms2	< 2.05078125	< 1.06201171875	N/A	18.29381858	< 1.20849609375	< 1.953125	252.6433698	< 9.86328125	< 16.3330078125	< 2.11181640625	< 2.03857421875	0.456732814	< 1.171875	0.480771428	< 2.42919921875	18.31370025	39.34340726	2.84719875	2.048795638	91.07185661	59.88451309	4.850153746	1.80497214	139.8125341	833.4525853	9.827654996	5431
40(1,H5)	G2 Serum Ms3	< 2.05078125	< 1.06201171875	N/A	79.01032952	< 1.20849609375	6.128916687	425.7016886	< 9.86328125	0.475669334	< 2.11181640625	< 2.03857421875	3.739601513	76.43617711	1.558053688	< 2.42919921875	17.11309709	73.49437644	15.8727686	7.994128557	242.3662704	139.4225812	2.594554501	8.046876522	146.710975	769.1205704	27.98114454	5125
41(1,A6)	G2 Serum Ms4	< 2.05078125	4.470839879	N/A	54.01182478	0.199942708	9.814446597	236.9093101	7.606608206	2.43654833	< 2.11181640625	< 2.03857421875	0.456732814	90.74250571	1.163193913	1.566105696	8.079051725	47.93973772	6.755841527	2.048795638	152.1488569	111.6836615	1.403826636	5.933117925	151.5980826	950.3386082	8.27170155	5001
42(1,B6)	G2 Serum Ms5	< 2.05078125	< 1.06201171875	N/A	61.36770973	0.199942708	9.814446597	762.9438973	23.14965853	122.1764789	< 2.11181640625	100.2643313	3.739601513	106.4371753	1.163193913	1.566105696	20.59623071	78.91701471	13.06086028	11.71615216	240.098287	44.13077613	9.121138666	7.079689898	162.52812	1674.526728	20.6579374	4247
43(1,C6)	G2 Serum Ms6	< 2.05078125	0.789890507	N/A	57.56649573	< 1.20849609375	13.18944928	493.4367461	23.14965853	0.475669334	1.481468648	< 2.03857421875	0.456732814	120.1966293	1.069532725	1.566105696	27.79462675	81.0343567	19.83840104	4.77477686	138.0270212	56.11636935	21.12553782	7.079689898	122.8717157	1849.117936	14.97661978	5774
44(1,D6)	G2 Serum Ms7	< 2.05078125	< 1.06201171875	N/A	38.03728006	< 1.20849609375	6.128916687	378.6085775	< 9.86328125	< 16.3330078125	< 2.11181640625	< 2.03857421875	< 8.4228515625	< 1.171875	0.918308166	< 2.42919921875	< 1.45263671875	42.3048248	1.62878713	1.080755063	101.4453155	35.37020737	0.088657593	1.80497214	176.8098459	308.8142398	12.08255042	5028
45(1,E6)	G3 Serum Ms1	< 2.05078125	< 1.06201171875	N/A	20.78480673	< 1.20849609375	19.4062809	< 4.7607421875	< 9.86328125	0.475669334	0.763471214	< 2.03857421875	0.456732814	< 1.171875	0.635839638	< 2.42919921875	< 1.45263671875	60.78229885	< 2.8564453125	< 0.341796875	93.20833641	63.56067001	1.403826636	1.80497214	160.0656297	< 50.537109375	5.828678022	3728
46(1,F6)	G3 Serum Ms2	< 2.05078125	< 1.06201171875	N/A	20.84269257	< 1.20849609375	13.18944928	236.9093101	< 9.86328125	< 16.3330078125	< 2.11181640625	< 2.03857421875	0.456732814	< 1.171875	0.582855693	< 2.42919921875	< 1.45263671875	45.16616503	< 2.8564453125	< 0.341796875	73.99076016	44.13077613	1.403826636	1.80497214	128.0978159	436.6408722	4.974689201	5460
47(1,G6)	G3 Serum Ms3	< 2.05078125	< 1.06201171875	N/A	8.30205402	< 1.20849609375	< 1.953125	< 4.7607421875	< 9.86328125	< 16.3330078125	< 2.11181640625	< 2.03857421875	0.456732814	< 1.171875	0.480771428	< 2.42919921875	< 1.45263671875	40.83751302	< 2.8564453125	< 0.341796875	62.03439796	25.63249325	1.403826636	1.80497214	158.7546117	< 50.537109375	2.698870634	5027
48(1,H6)	G3 Serum Ms4	< 2.05078125	< 1.06201171875	N/A	26.76606472	< 1.20849609375	< 1.953125	208.896405	< 9.86328125	6.234409533	< 2.11181640625	< 2.03857421875	0.456732814	< 1.171875	0.635839638	< 2.42919921875	< 1.45263671875	45.16616503	< 2.8564453125	3.2929692	120.7190397	70.6728568	1.403826636	< 0.81787109375	151.9708834	< 50.537109375	9.05572647	5228
49(1,A7)	G3 Serum Ms5	< 2.05078125	0.196107272	N/A	33.21137738	< 1.20849609375	13.18944928	393.4958242	36.90345292	1111.860544	52.54356097	379.602365	3.739601513	< 1.171875	0.74544103	< 2.42919921875	11.65190516	311.5351907	< 2.8564453125	28.26342576	97.89001702	52.24482223	1.403826636	5.933117925	152.7151779	436.6408722	4.974689201	4530
50(1,B7)	G3 Serum Ms6	< 2.05078125	< 1.06201171875	N/A	8.30205402	< 1.20849609375	6.128916687	< 4.7607421875	< 9.86328125	< 16.3330078125	< 2.11181640625	< 2.03857421875	< 8.4228515625	< 1.171875	0.384270217	< 2.42919921875	< 1.45263671875	33.05267387	< 2.8564453125	< 0.341796875	61.86086844	< 6.9091796875	0.088657593	1.80497214	108.1731888	76.66243845	1.692867734	2565
51(1,C7)	G3 Serum Ms7	< 2.05078125	< 1.06201171875	N/A	24.03747466	< 1.20849609375	13.18944928	273.5295844	15.73283286	< 16.3330078125	4.419811689	< 2.03857421875	0.456732814	< 1.171875	0.690049782	< 2.42919921875	< 1.45263671875	46.56325641	2.84719875	1.664633419	69.3158024	63.56067001	1.403826636	4.450732919	164.6861923	< 50.537109375	9.827654996	5237
52(1,D7)	G4 Serum Ms1	< 2.05078125	< 1.06201171875	N/A	34.55440213	< 1.20849609375	9.814446597	294.6843121	7.606608206	13.871042	191.3431326	40.36571969	< 8.4228515625	< 1.171875	0.74544103	< 2.42919921875	17.11309709	84.15971336	< 2.8564453125	6.410235733	134.6189055	56.11636935	0.088657593	1.80497214	182.109652	623.1394665	7.874670183	3805
53(1,E7)	G4 Serum Ms2	< 2.05078125	< 1.06201171875	N/A	15.52004678	< 1.20849609375	19.4062809	< 4.7607421875	7.606608206	48.88601311	9.769916574	68.9926534	0.456732814	< 1.171875	0.635839638	< 2.42919921875	< 1.45263671875	157.6754417	2.84719875	4.77477686	137.9813248	25.63249325	1.403826636	4.450732919	170.2351815	< 50.537109375	7.069379754	4940
54(1,F7)	G4 Serum Ms3	< 2.05078125	< 1.06201171875	N/A	22.16564263	< 1.20849609375	13.18944928	208.896405	43.43201115	2.43654833	< 2.11181640625	< 2.03857421875	0.456732814	< 1.171875	0.635839638	< 2.42919921875	< 1.45263671875	47.93973772	< 2.8564453125	< 0.341796875	98.24742716	44.13077613	2.594554501	4.450732919	163.3929822	537.2031907	4.093172764	5104
55(1,G7)	G4 Serum Ms4	< 2.05078125	< 1.06201171875	N/A	29.33334575	< 1.20849609375	9.814446597	< 4.7607421875	< 9.86328125	4.885655342	< 2.11181640625	< 2.03857421875	0.456732814	70.48351681	0.635839638	< 2.42919921875	5.628572508	65.54623521	4.919875	2.626574514	127.5202281	70.6728568	1.403826636	5.933117925	158.7546117	623.1394665	9.443116607	3858
56(1,H7)	G4 Serum Ms5	< 2.05078125	< 1.06201171875	N/A	29.22500904	< 1.20849609375	< 1.953125	334.5853232	< 9.86328125	3.614846857	< 2.11181640625	31.81756745	0.456732814	< 1.171875	0.480771428	< 2.42919921875	5.628572508	58.32949921	2.84719875	2.358573215	92.50724292	39.84640962	1.403826636	< 0.81787109375	153.1609236	76.66243845	7.473986096	5665
57(1,A8)	G4 Serum Ms6	< 2.05078125	< 1.06201171875	N/A	23.1903013	< 1.20849609375	13.18944928	< 4.7607421875	< 9.86328125	< 16.3330078125	< 2.11181640625	< 2.03857421875	0.456732814	< 1.171875	0.582855693	< 2.42919921875	< 1.45263671875	36.26621914	2.84719875	< 0.341796875	107.6677122	114.5733923	1.403826636	5.933117925	200.080887	699.5535337	8.665317076	6827
58(1,B8)	G4 Serum Ms7	< 2.05078125	< 1.06201171875	N/A	17.42897071	< 1.20849609375	6.128916687	< 4.7607421875	7.606608206	0.475669334	< 2.11181640625	17.31169726	0.456732814	< 1.171875	0.456101703	< 2.42919921875	< 1.45263671875	59.56219833	< 2.8564453125	2.86701795	87.76511743	30.65588118	1.403826636	< 0.81787109375	119.8014924	< 50.537109375	4.757154669	3857
59(1,C8)	G2 BM sup Ms1	98.07885568	15.46134295	N/A	40.36813761	0.529384183	13.18944928	208.896405	62.11639816	7.651074439	< 2.11181640625	17.31169726	7.223366913	75.01761092	0.690049782	1.566105696	32.48617501	518.2966781	14.48687894	6.295673715	8.722530373	39.84640962	1.403826636	10.37323491	29.92965054	2133.561747	23.47224696	3869
60(1,D8)	G2 BM sup Ms2	< 2.05078125	8.053911079	N/A	20.49490238	0.199942708	6.128916687	< 4.7607421875	36.90345292	2.43654833	< 2.11181640625	46.93158588	7.223366913	< 1.171875	0.635839638	< 2.42919921875	14.54832132	342.1180849	17.22397171	6.237849909	7.355461801	20.17951997	1.403826636	9.667059273	48.60898512	623.1394665	26.3870483	2681
61(1,E8)	G2 BM sup Ms3	88.00209229	15.6339941	N/A	43.15242468	0.529384183	19.4062809	< 4.7607421875	56.01391627	4.885655342	< 2.11181640625	115.2029877	7.223366913	76.13080364	0.690049782	1.566105696	39.55031137	778.1822109	18.54472253	6.410235733	10.84690312	39.84640962	2.594554501	10.37323491	27.45043013	1572.042073	37.84216896	5998
62(1,F8)	G2 BM sup Ms4	< 2.05078125	4.470839879	N/A	15.36662732	< 1.20849609375	6.128916687	< 4.7607421875	7.606608206	4.885655342	< 2.11181640625	52.41726371	7.223366913	< 1.171875	0.480771428	< 2.42919921875	15.86202095	294.5834223	8.453993766	2.86701795	6.775644791	6.521469717	0.088657593	7.079689898	25.03577697	308.8142398	5.828678022	5662
63(1,G8)	G2 BM sup Ms5	98.07885568	185.6746673	N/A	46.12740271	1.098217509	25.17428906	264.193516	230.2495064	10.66021355	< 2.11181640625	115.2029877	14.45641031	72.14878492	0.918308166	1.566105696	30.1744118	770.6355436	18.54472253	7.070847579	9.113686152	35.37020737	4.850153746	10.0270425	31.68683176	8408.457345	32.05258761	2732
64(1,H8)	G2 BM sup Ms6	< 2.05078125	28.41909495	N/A	51.90316341	0.199942708	13.18944928	252.6433698	62.11639816	28.27301924	< 2.11181640625	96.01017106	7.223366913	< 1.171875	0.74544103	1.566105696	55.55185126	414.9278441	11.58748729	6.295673715	11.69843894	25.63249325	2.594554501	8.89825266	31.68683176	5785.734169	6.247114439	3495
65(1,A9)	G2 BM sup Ms7	< 2.05078125	5.296882863	N/A	19.91266675	0.199942708	6.128916687	< 4.7607421875	7.606608206	0.475669334	< 2.11181640625	< 2.03857421875	7.223366913	39.95397743	0.582855693	< 2.42919921875	20.59623071	438.6538795	14.48687894	4.77477686	6.531997151	14.0530162	1.403826636	8.48453469	19.03160506	308.8142398	13.54358756	4798
66(1,B9)	G3 BM sup Ms1	88.00209229	1.80695915	N/A	6.016931515	0.199942708	6.128916687	< 4.7607421875	7.606608206	4.885655342	< 2.11181640625	< 2.03857421875	7.223366913	< 1.171875	0.531147798	< 2.42919921875	14.54832132	89.2442521	11.58748729	2.626574514	4.677420454	< 6.9091796875	0.088657593	8.046876522	24.68180865	308.8142398	2.20634465	5734
67(1,C9)	G3 BM sup Ms2	< 2.05078125	4.26074995	N/A	7.954021224	0.529384183	13.18944928	< 4.7607421875	7.606608206	1.374351284	< 2.11181640625	< 2.03857421875	7.223366913	< 1.171875	0.582855693	< 2.42919921875	16.49452846	180.9924133	15.8727686	3.087584731	6.531997151	14.0530162	1.403826636	9.667059273	36.11312468	76.66243845	2.698870634	6182
68(1,D9)	G3 BM sup Ms3	< 2.05078125	4.470839879	N/A	10.73246216	0.678940092	6.128916687	< 4.7607421875	7.606608206	2.43654833	< 2.11181640625	17.31169726	7.223366913	< 1.171875	0.582855693	< 2.42919921875	18.31370025	178.1621827	11.58748729	3.844858846	7.012208826	6.521469717	1.403826636	8.046876522	39.87093674	436.6408722	5.404735603	3699
69(1,E9)	G3 BM sup Ms4	98.07885568	2.279572647	N/A	9.599932178	0.529384183	13.18944928	< 4.7607421875	7.606608206	7.651074439	< 2.11181640625	< 2.03857421875	7.223366913	< 1.171875	0.635839638	< 2.42919921875	15.86202095	176.7386711	11.58748729	4.012940263	5.163726272	14.0530162	1.403826636	8.046876522	20.99481961	537.2031907	5.404735603	6812
70(1,F9)	G3 BM sup Ms5	< 2.05078125	3.620336288	N/A	3.945485416	0.199942708	< 1.953125	< 4.7607421875	7.606608206	4.885655342	< 2.11181640625	78.48816388	7.223366913	< 1.171875	0.531147798	< 2.42919921875	17.11309709	95.16140409	12.33063723	< 0.341796875	4.412547787	6.521469717	0.088657593	7.079689898	20.60940039	< 50.537109375	1.14891934	6224
71(1,G9)	G3 BM sup Ms6	< 2.05078125	2.279572647	N/A	7.602970709	0.199942708	< 1.953125	< 4.7607421875	< 9.86328125	0.475669334	< 2.11181640625	< 2.03857421875	3.739601513	< 1.171875	0.480771428	< 2.42919921875	9.99307577	154.6416223	8.453993766	3.579122075	5.007120153	6.521469717	1.403826636	9.667059273	19.2321769	308.8142398	9.443116607	6093
72(1,H9)	G3 BM sup Ms7	88.00209229	2.279572647	N/A	5.533059811	0.199942708	6.128916687	< 4.7607421875	7.606608206	4.885655342	< 2.11181640625	40.36571969	12.62392758	< 1.171875	0.582855693	< 2.42919921875	19.47256824	95.16140409	11.58748729	3.087584731	5.463354391	6.521469717	1.403826636	7.079689898	26.08368303	76.66243845	1.692867734	6282
73(1,A10)	G4 BM sup Ms1	< 2.05078125	2.510097209	N/A	6.565933402	< 1.20849609375	6.128916687	< 4.7607421875	< 9.86328125	< 16.3330078125	< 2.11181640625	52.41726371	7.223366913	< 1.171875	0.531147798	< 2.42919921875	9.99307577	150.0344337	8.453993766	1.664633419	7.12808657	< 6.9091796875	0.088657593	5.933117925	50.3919575	< 50.537109375	2.20634465	5349
74(1,B10)	G4 BM sup Ms2	< 2.05078125	0.196107272	N/A	< 0.54931640625	< 1.20849609375	6.128916687	< 4.7607421875	< 9.86328125	7.651074439	< 2.11181640625	< 2.03857421875	0.456732814	< 1.171875	0.531147798	< 2.42919921875	8.079051725	26.09253958	< 2.8564453125	< 0.341796875	1.881037239	< 6.9091796875	0.088657593	< 0.81787109375	1.851909421	436.6408722	< 1.513671875	2276
75(1,C10)	G4 BM sup Ms3	< 2.05078125	< 1.06201171875	N/A	< 0.54931640625	< 1.20849609375	< 1.953125	< 4.7607421875	< 9.86328125	2.43654833	< 2.11181640625	< 2.03857421875	0.456732814	< 1.171875	0.431788783	< 2.42919921875	< 1.45263671875	13.24585801	< 2.8564453125	< 0.341796875	< 0.2197265625	< 6.9091796875	0.088657593	< 0.81787109375	< 0.62255859375	308.8142398	< 1.513671875	5905
76(1,D10)	G4 BM sup Ms4	< 2.05078125	< 1.06201171875	N/A	< 0.54931640625	< 1.20849609375	< 1.953125	< 4.7607421875	< 9.86328125	2.43654833	< 2.11181640625	< 2.03857421875	0.456732814	< 1.171875	0.431788783	< 2.42919921875	< 1.45263671875	13.24585801	< 2.8564453125	< 0.341796875	< 0.2197265625	< 6.9091796875	0.088657593	< 0.81787109375	< 0.62255859375	436.6408722	< 1.513671875	4783
77(1,E10)	G4 BM sup Ms5	< 2.05078125	< 1.06201171875	N/A	< 0.54931640625	< 1.20849609375	< 1.953125	< 4.7607421875	< 9.86328125	4.885655342	< 2.11181640625	< 2.03857421875	0.456732814	< 1.171875	0.384270217	< 2.42919921875	< 1.45263671875	13.24585801	< 2.8564453125	< 0.341796875	< 0.2197265625	< 6.9091796875	0.088657593	< 0.81787109375	< 0.62255859375	< 50.537109375	< 1.513671875	6654
78(1,F10)	G4 BM sup Ms6	< 2.05078125	0.196107272	N/A	< 0.54931640625	< 1.20849609375	6.128916687	< 4.7607421875	< 9.86328125	13.871042	< 2.11181640625	< 2.03857421875	0.456732814	< 1.171875	0.480771428	< 2.42919921875	9.99307577	26.09253958	< 2.8564453125	< 0.341796875	2.162730244	< 6.9091796875	1.403826636	1.80497214	1.176609269	537.2031907	< 1.513671875	7036
79(1,G10)	G4 BM sup Ms7	< 2.05078125	< 1.06201171875	N/A	< 0.54931640625	< 1.20849609375	< 1.953125	< 4.7607421875	< 9.86328125	7.651074439	< 2.11181640625	< 2.03857421875	0.456732814	< 1.171875	0.431788783	< 2.42919921875	5.628572508	7.336047791	< 2.8564453125	< 0.341796875	< 0.2197265625	< 6.9091796875	1.403826636	< 0.81787109375	< 0.62255859375	76.66243845	< 1.513671875	7174
80(1,H10)	PreRx LG Homo Ms1	130.0831505	240.5353747	N/A	120.4352534	4.357564302	75.47290877	411.3610909	305.2512564	91.15679652	10.66665677	103.2971795	46.947969	108.3382949	1.909686621	21.84530679	396.9593381	> 10800	139.3218451	560.320782	2500.06385	2853.572867	27.84083017	4191.782038	178.6767454	2238.210053	1587.216591	2965
81(1,A11)	PreRx LG Homo Ms2	134.728874	242.0046753	N/A	134.3625998	3.152524575	53.03191859	551.0602494	363.8463965	53.28572296	6.961140391	77.01754076	43.03265706	135.5064518	1.909686621	9.474789159	704.5458821	2377.656793	142.2052636	547.9123315	2244.328189	3183.28112	44.1353196	30573.91715	159.7747369	2238.210053	1447.955225	2702
82(1,B11)	PreRx LG Homo Ms3	116.5209641	276.3245724	N/A	129.1543169	3.487430734	83.99388937	562.2694012	286.8354697	86.18850144	6.223108936	78.48816388	46.947969	125.8151051	2.432816878	11.10308696	556.7953196	3275.46086	142.2052636	725.351654	2380.557496	3831.265335	108.4651782	> 3350	143.1282697	2338.644297	1558.194751	3888
83(1,C11)	PreRx LG Homo Ms4	113.1345373	59.10859176	N/A	88.95116614	1.617032599	45.87354721	406.8731709	129.6062688	44.57192166	2.129372889	40.36571969	21.90337913	93.96431421	1.490106318	4.965784914	173.002399	1878.484164	58.94999588	135.2841153	1031.081772	1996.885648	10.15832825	93.35368905	93.76586443	1481.822196	915.1435393	6433
84(1,D11)	PreRx LG Homo Ms5	140.3669731	342.4684642	N/A	162.8294305	3.70786747	77.62368681	663.0205127	337.0249179	78.85356841	8.85535591	100.2643313	56.81258524	127.1887216	3.235911278	13.04926998	1559.740372	> 10800	234.3966706	1143.854811	3387.634697	4106.584441	68.92700613	> 3350	169.7407511	2619.119561	> 6200	3273
85(1,E11)	PreRx BM sup Ms1	98.07885568	3.183611652	N/A	15.7954569	< 1.20849609375	6.128916687	264.193516	23.14965853	4.885655342	< 2.11181640625	31.81756745	18.15875943	55.71469562	0.801972353	< 2.42919921875	5.628572508	177.451136	10.83006684	2.358573215	5.677897035	30.65588118	1.403826636	7.079689898	48.60898512	308.8142398	9.827654996	4655
86(1,F11)	PreRx BM sup Ms2	109.1924542	6.103395036	N/A	18.02629109	0.199942708	13.18944928	294.6843121	49.79265691	12.24239552	< 2.11181640625	40.36571969	37.19681925	< 1.171875	0.74544103	< 2.42919921875	13.15422989	335.3808173	18.54472253	4.174904519	6.531997151	30.65588118	2.594554501	9.667059273	59.59873874	699.5535337	14.26335761	5150
87(1,G11)	PreRx BM sup Ms3	116.5209641	7.089058412	N/A	28.43721822	0.822767059	19.4062809	297.5908806	23.14965853	7.651074439	< 2.11181640625	127.09976	46.947969	Invalid(66.0763097212419)	Invalid(1.13173710128793)	2.823799534	11.65190516	278.8539684	19.83840104	4.77477686	10.1385993	Invalid(30.6558811770921)	3.737467824	10.37323491	66.63013788	Invalid(1386.38337068202)	12.81683365	2011
88(1,H11)	PreRx BM sup Ms4	93.82667846	6.103395036	N/A	19.56172737	0.529384183	13.18944928	236.9093101	49.79265691	4.885655342	< 2.11181640625	46.93158588	18.15875943	< 1.171875	0.690049782	1.566105696	15.86202095	292.361766	10.05675501	3.486283086	6.894759449	14.0530162	1.403826636	8.89825266	41.41027023	623.1394665	11.71239203	3933
89(1,A12)	PreRx BM sup Ms5	88.00209229	5.702344344	N/A	17.96673526	0.822767059	13.18944928	281.4690891	23.14965853	Invalid(7.6510744391111)	< 2.11181640625	36.441405	23.78941057	53.53508374	0.635839638	0.81986788	11.65190516	277.1431393	13.06086028	6.062081643	7.740804619	22.97050241	2.594554501	7.580682284	72.15741878	662.3353274	23.47224696	2623
90(1,B12)	PreRx Serum Ms1	Invalid(< 2.05078125)	Invalid(< 1.06201171875)	Invalid(N/A)	Invalid(40.5463694777507)	0.822767059	Invalid(1.73157514221975)	Invalid(< 4.7607421875)	Invalid(< 9.86328125)	Invalid(0.475669334288771)	Invalid(< 2.11181640625)	< 2.03857421875	0.456732814	Invalid(< 1.171875)	Invalid(0.582855693155962)	Invalid(< 2.42919921875)	< 1.45263671875	Invalid(50.6354241495781)	Invalid(8.45399376570401)	Invalid(3.29296920024165)	Invalid(129.600860339818)	Invalid(114.573392274894)	0.776017163	5.933117925	Invalid(132.747408456031)	Invalid(308.814239837788)	Invalid(10.5887660461128)	647
91(1,C12)	PreRx Serum Ms2	< 2.05078125	0.196107272	N/A	39.26999957	< 1.20849609375	6.128916687	323.4441187	7.606608206	40.34799651	4.948772722	40.36571969	3.739601513	82.70787014	0.74544103	< 2.42919921875	< 1.45263671875	84.15971336	4.919875	5.18660306	113.9913883	44.13077613	2.594554501	1.80497214	264.9226008	950.3386082	0.550675027	3709
92(1,D12)	PreRx Serum Ms3	< 2.05078125	< 1.06201171875	N/A	48.84631571	< 1.20849609375	6.128916687	357.5726309	7.606608206	17.25561957	< 2.11181640625	65.3889082	0.456732814	83.14541311	0.690049782	< 2.42919921875	< 1.45263671875	81.0343567	8.453993766	4.915116361	136.3862995	182.1738801	5.940839796	5.933117925	217.0136278	950.3386082	13.54358756	3416
93(1,E12)	PreRx Serum Ms4	< 2.05078125	< 1.06201171875	N/A	44.78194723	0.3716273	13.18944928	404.1124025	< 9.86328125	32.19211156	1.481468648	98.16932636	0.456732814	75.9761039	0.74544103	< 2.42919921875	< 1.45263671875	113.7029218	4.919875	5.447429535	198.4977211	99.80928704	2.594554501	7.079689898	201.6467974	769.1205704	8.665317076	3137
94(1,F12)	PreRx Serum Ms5	Invalid(< 2.05078125)	< 1.06201171875	N/A	56.25006372	< 1.20849609375	13.18944928	397.4523226	< 9.86328125	7.651074439	< 2.11181640625	65.3889082	7.223366913	79.62587197	0.918308166	1.566105696	66.1086171	45.16616503	6.755841527	4.915116361	156.9692168	20.17951997	3.737467824	5.933117925	195.7445794	623.1394665	14.97661978	2535
DataType:	Range
Location	Sample	IL-10	IL-1 beta	IL-2	IP-10 (CXCL-10)	IL-4	IL-5	IL-6	IL-22	IL-9	IL-13	IL-27	IL-23	IFN gamma	IL-12p70	GM-CSF	GRO alpha (CXCL1)	RANTES (CCL5)	TNF alpha	MIP-1 alpha (CCL3)	MCP-3 (CCL7)	MCP-1 (CCL2)	IL-17A (CTLA-8)	MIP-2 alpha (CXCL2)	Eotaxin (CCL11)	IL-18	MIP-1 beta (CCL4)	Total Events
1(1,A1)	Standard1			Invalid curve fit																								6099
2(1,B1)	Standard2			Invalid curve fit																								1602
3(1,C1)	Standard3			Invalid curve fit																								5272
4(1,D1)	Standard4			Invalid curve fit																								4886
5(1,E1)	Standard5			Invalid curve fit																								3222
6(1,F1)	Standard6			Invalid curve fit																								5042
7(1,G1)	Standard7			Invalid curve fit																								1781
8(1,H1)	Background0																											5114
9(1,A2)	Standard1			Invalid curve fit																								4613
10(1,B2)	Standard2			Invalid curve fit																								4473
11(1,C2)	Standard3			Invalid curve fit																								4730
12(1,D2)	Standard4			Invalid curve fit																								7338
13(1,E2)	Standard5			Invalid curve fit																								4158
14(1,F2)	Standard6			Invalid curve fit																								6564
15(1,G2)	Standard7			Invalid curve fit																								5805
16(1,H2)	Background0																											4234
17(1,A3)	G2 LG Homo Ms1			Invalid curve fit																								1949
18(1,B3)	G2 LG Homo Ms2			Invalid curve fit																								5336
19(1,C3)	G2 LG Homo Ms3			Invalid curve fit																								2775
20(1,D3)	G2 LG Homo Ms4			Invalid curve fit																								5351
21(1,E3)	G2 LG Homo Ms5			Invalid curve fit																								3784
22(1,F3)	G2 LG Homo Ms6			Invalid curve fit																								4142
23(1,G3)	G2 LG Homo Ms7			Invalid curve fit																								4219
24(1,H3)	G3 LG Homo Ms1			Invalid curve fit																								6672
25(1,A4)	G3 LG Homo Ms2			Invalid curve fit																								5348
26(1,B4)	G3 LG Homo Ms3			Invalid curve fit																								6118
27(1,C4)	G3 LG Homo Ms4			Invalid curve fit																								2751
28(1,D4)	G3 LG Homo Ms5			Invalid curve fit																								6658
29(1,E4)	G3 LG Homo Ms6			Invalid curve fit																								4866
30(1,F4)	G3 LG Homo Ms7			Invalid curve fit																								5279
31(1,G4)	G4 LG Homo Ms1			Invalid curve fit																								6631
32(1,H4)	G4 LG Homo Ms2			Invalid curve fit																								7485
33(1,A5)	G4 LG Homo Ms3			Invalid curve fit																								4416
34(1,B5)	G4 LG Homo Ms4			Invalid curve fit																								5459
35(1,C5)	G4 LG Homo Ms5			Invalid curve fit																								6055
36(1,D5)	G4 LG Homo Ms6			Invalid curve fit																								4308
37(1,E5)	G4 LG Homo Ms7			Invalid curve fit																								5874
38(1,F5)	G2 Serum Ms1			Invalid curve fit																								4889
39(1,G5)	G2 Serum Ms2			Invalid curve fit																								5431
40(1,H5)	G2 Serum Ms3			Invalid curve fit																								5125
41(1,A6)	G2 Serum Ms4			Invalid curve fit																								5001
42(1,B6)	G2 Serum Ms5			Invalid curve fit																								4247
43(1,C6)	G2 Serum Ms6			Invalid curve fit																								5774
44(1,D6)	G2 Serum Ms7			Invalid curve fit																								5028
45(1,E6)	G3 Serum Ms1			Invalid curve fit																								3728
46(1,F6)	G3 Serum Ms2			Invalid curve fit																								5460
47(1,G6)	G3 Serum Ms3			Invalid curve fit																								5027
48(1,H6)	G3 Serum Ms4			Invalid curve fit																								5228
49(1,A7)	G3 Serum Ms5			Invalid curve fit																								4530
50(1,B7)	G3 Serum Ms6			Invalid curve fit																								2565
51(1,C7)	G3 Serum Ms7			Invalid curve fit																								5237
52(1,D7)	G4 Serum Ms1			Invalid curve fit																								3805
53(1,E7)	G4 Serum Ms2			Invalid curve fit																								4940
54(1,F7)	G4 Serum Ms3			Invalid curve fit																								5104
55(1,G7)	G4 Serum Ms4			Invalid curve fit																								3858
56(1,H7)	G4 Serum Ms5			Invalid curve fit																								5665
57(1,A8)	G4 Serum Ms6			Invalid curve fit																								6827
58(1,B8)	G4 Serum Ms7			Invalid curve fit																								3857
59(1,C8)	G2 BM sup Ms1			Invalid curve fit																								3869
60(1,D8)	G2 BM sup Ms2			Invalid curve fit																								2681
61(1,E8)	G2 BM sup Ms3			Invalid curve fit																								5998
62(1,F8)	G2 BM sup Ms4			Invalid curve fit																								5662
63(1,G8)	G2 BM sup Ms5			Invalid curve fit																								2732
64(1,H8)	G2 BM sup Ms6			Invalid curve fit																								3495
65(1,A9)	G2 BM sup Ms7			Invalid curve fit																								4798
66(1,B9)	G3 BM sup Ms1			Invalid curve fit																								5734
67(1,C9)	G3 BM sup Ms2			Invalid curve fit																								6182
68(1,D9)	G3 BM sup Ms3			Invalid curve fit																								3699
69(1,E9)	G3 BM sup Ms4			Invalid curve fit																								6812
70(1,F9)	G3 BM sup Ms5			Invalid curve fit																								6224
71(1,G9)	G3 BM sup Ms6			Invalid curve fit																								6093
72(1,H9)	G3 BM sup Ms7			Invalid curve fit																								6282
73(1,A10)	G4 BM sup Ms1			Invalid curve fit																								5349
74(1,B10)	G4 BM sup Ms2			Invalid curve fit																								2276
75(1,C10)	G4 BM sup Ms3			Invalid curve fit																								5905
76(1,D10)	G4 BM sup Ms4			Invalid curve fit																								4783
77(1,E10)	G4 BM sup Ms5			Invalid curve fit																								6654
78(1,F10)	G4 BM sup Ms6			Invalid curve fit																								7036
79(1,G10)	G4 BM sup Ms7			Invalid curve fit																								7174
80(1,H10)	PreRx LG Homo Ms1			Invalid curve fit																								2965
81(1,A11)	PreRx LG Homo Ms2			Invalid curve fit																								2702
82(1,B11)	PreRx LG Homo Ms3			Invalid curve fit																								3888
83(1,C11)	PreRx LG Homo Ms4			Invalid curve fit																								6433
84(1,D11)	PreRx LG Homo Ms5			Invalid curve fit																								3273
85(1,E11)	PreRx BM sup Ms1			Invalid curve fit																								4655
86(1,F11)	PreRx BM sup Ms2			Invalid curve fit																								5150
87(1,G11)	PreRx BM sup Ms3			Invalid curve fit										Invalid()	Invalid()							Invalid()				Invalid()		2011
88(1,H11)	PreRx BM sup Ms4			Invalid curve fit																								3933
89(1,A12)	PreRx BM sup Ms5			Invalid curve fit						Invalid()																		2623
90(1,B12)	PreRx Serum Ms1	Invalid()	Invalid()	Invalid(Invalid curve fit)	Invalid()		Invalid()	Invalid()	Invalid()	Invalid()	Invalid()			Invalid()	Invalid()	Invalid()		Invalid()	Invalid()	Invalid()	Invalid()	Invalid()			Invalid()	Invalid()	Invalid()	647
91(1,C12)	PreRx Serum Ms2			Invalid curve fit																								3709
92(1,D12)	PreRx Serum Ms3			Invalid curve fit																								3416
93(1,E12)	PreRx Serum Ms4			Invalid curve fit																								3137
94(1,F12)	PreRx Serum Ms5	Invalid()		Invalid curve fit																								2535
DataType:	Avg Net MFI
Sample	IL-10	IL-1 beta	IL-2	IP-10 (CXCL-10)	IL-4	IL-5	IL-6	IL-22	IL-9	IL-13	IL-27	IL-23	IFN gamma	IL-12p70	GM-CSF	GRO alpha (CXCL1)	RANTES (CCL5)	TNF alpha	MIP-1 alpha (CCL3)	MCP-3 (CCL7)	MCP-1 (CCL2)	IL-17A (CTLA-8)	MIP-2 alpha (CXCL2)	Eotaxin (CCL11)	IL-18	MIP-1 beta (CCL4)
Standard1	8827.75	8806.25	9319	7665	9238.25	3116.75	6815	3762.25	1366.75	7361.5	2300	4827.75	8029.25	1377	4089.5	2879.5	2447.25	2307.25	9556	7211.25	11205	2048	12723.75	1819.5	2908.5	10485.25
Standard2	3998.5	6053.75	6298.5	6549.75	4345	790.5	3193.5	1929.75	1074.25	6222.5	1736.75	1723.25	5569	1383	3251	1462.75	2077.75	2135.5	4737.75	2488	9771.75	1159.75	7738.25	1631	2439	9826.25
Standard3	1379.75	3078.25	2835	3155.5	1931	246.25	1324	914	857	2835.5	1076	636.25	2970.5	1536	2098	542.25	722	1416	1468.75	634.75	4813	507.25	2318.25	898	1517.75	6072.25
Standard4	147.5	345.25	265	512	429.25	32.5	131	107.75	271	409.5	201.25	128	423.25	689.75	352.5	81	66	217.25	219.25	108.75	375.5	87.75	175.75	99.5	162.25	888.5
Standard5	63.5	81	80	127.5	94.5	9	51.75	36	106.25	117.5	92.5	43.75	176	297	75.75	18.5	17.5	40.5	71.25	23	71.75	23.75	21	25.75	29.5	304.25
Standard6	13	15	15.75	27	23.25	2	12.5	7.5	19	26.5	23	10.5	43.5	73.5	9	3.5	1.5	7	14.75	3.5	6	4.75	3.5	5.5	4.5	31.75
Standard7	2.75	3	4	6	4.5	0.5	2.5	1.5	3.25	7.5	6.25	2.5	9.5	20.25	1.75	0.5	-0.5	1.5	5.25	1	1.5	0.25	1	1.75	1.5	4.25
G2 LG Homo Ms1	12	740.5	13	2265	12	13	39.5	19.5	9.5	13.5	19	9	618	28	17	323.5	1728.5	105.5	5775.25	8674	6548.5	18.25	1719	82	54.5	7725.75
G2 LG Homo Ms2	17	161.5	11.5	1204	9	8	36.5	17.5	13.5	12.5	15	10	84	16	5	313	1557	60.5	3559.25	5953.5	700.5	139.25	11661	398	20.5	4618.75
G2 LG Homo Ms3	13	1457.5	15	2538	9	17	677.5	36.5	11.5	18.5	43	10	2644.5	29	13	515	2211	151.5	7835.75	10120.5	6637.5	47.25	5026	229	105.5	10955.75
G2 LG Homo Ms4	9	930.5	14	1990	7	9	47.5	23.5	8.5	9.5	23	6	632	28	10	405	1492	107.5	4587.75	8013.5	4275.5	17.25	1957.5	123	43	6345.75
G2 LG Homo Ms5	14	3817.5	17	1940	11	12.5	2517	59.5	25.5	29	33	11.5	6326.5	39	14	722	2278	295.5	8113.25	10046.5	5076	198.25	14978	329	348	9687.75
G2 LG Homo Ms6	12.5	1902.5	22	1382	14	15	723.5	59	21.5	24.5	26.5	14	3550	37	24.5	433.5	1200	151.5	6672.25	9009.5	5269.5	312.75	13937	71	132	5015.75
G2 LG Homo Ms7	17	373.5	15	2125	11	10	34	25.5	16.5	8.5	17	8.5	1235	24	9	337.5	1758	91.5	4132.25	8164.5	2621.5	14.25	1178	99	49	6419.25
G3 LG Homo Ms1	15	154.5	15	1203	8	7	19.5	13.5	19	17.5	17	9.5	276.5	26	6	104.5	216	57.5	2851.25	4070.5	556	8.25	5284	50	24.5	3792.25
G3 LG Homo Ms2	8	43.5	12	1120	4	5	10.5	8.5	7.5	4.5	12	5	87.5	17	5	84	291.5	21.5	1149.75	3392	863	5.25	87	65.5	14	2230.25
G3 LG Homo Ms3	8	20.5	17	728	4	5	7.5	3.5	14.5	9.5	11	7	13	11	3	74	645	20.5	461.25	1184.5	190.5	3.25	22	669	11.5	1078.75
G3 LG Homo Ms4	22	592.5	16	1375	11	17	30.5	33	23	17.5	18	15	682	36	12	164.5	666	88	4363.25	6954	1140.5	17.25	10012	263	54.5	5511.25
G3 LG Homo Ms5	11	67.5	18	1108	7	8	13.5	8.5	15.5	13.5	90	6	153	22	5	143.5	296	34.5	3140.25	4360.5	1002.5	9.25	7584	42	17.5	3193.75
G3 LG Homo Ms6	10	62.5	9	1041	5	5	7.5	7.5	10.5	5.5	11	8	119	17	3	81.5	1085.5	28.5	1341.25	3237.5	506.5	5.25	145	281.5	19	2924.25
G3 LG Homo Ms7	11	99.5	7	1168	7	9	9.5	9	9.5	7.5	12	8	158.5	21	6	77.5	302	37	1431.25	3610	798	7.25	787	71	20.5	2744.75
G4 LG Homo Ms1	19	51.5	22	871	7	8	7.5	9.5	13.5	12.5	16	8	80.5	21	4	95.5	217	37	3751.25	3149.5	631	9.25	9269	36	20.5	3253.25
G4 LG Homo Ms2	10	21.5	11	732	4	5	7.5	5.5	8.5	5.5	9	6	36	16	2	66.5	405	16.5	792.25	1814.5	286.5	3.25	51	129	13.5	1413.75
G4 LG Homo Ms3	9	43	8	886	4	5	8.5	5.5	10.5	6.5	10	10	136.5	20	3	59	476.5	19.5	387.25	2161	154.5	4.25	38	744.5	23.5	970.25
G4 LG Homo Ms4	13	295.5	18	1626	9	9	19.5	19.5	9.5	7.5	15	10	388	26	7	245.5	734	85.5	6854.25	7802.5	3112.5	18.25	13105	78	34.5	7709.25
G4 LG Homo Ms5	15	101.5	13	1089	6	7	9.5	8.5	9.5	8.5	13	9.5	269	23	3	93.5	316	42.5	2556.25	4559.5	733.5	8.25	5052	70.5	23.5	3650.25
G4 LG Homo Ms6	10	39.5	13.5	849	4	7	9.5	6	12	8.5	11	7	104	22	4	62.5	207.5	36.5	1150.25	3300.5	614	4.25	134	49	13.5	1543.75
G4 LG Homo Ms7	30	129.5	36	977	8	8	12.5	11.5	20.5	16.5	20	11	107.5	21.5	5	137	267	65.5	5761.25	4745.5	1444	14.25	12074.5	61	19	4850.75
G2 Serum Ms1	-1	-0.5	-1	818	-1	-1	8.5	-0.5	-4.5	-4	1	0	21.5	10	0	-3.5	7	3.5	11.75	1794.5	51.5	0.25	1	1195	4.5	40.75
G2 Serum Ms2	0	-0.5	25	258.5	-1	0	5.5	-0.5	-3.5	2.5	6	0	1	1	0	8.5	8	1.5	6.25	1219.5	12.5	3.25	1	611	8.5	23.75
G2 Serum Ms3	-1	0.5	2.5	1475	0	1	60.5	0.5	-2.5	-1.5	6	1	49.5	19	0	7.5	21.5	9.5	48.25	2758	38.5	1.25	5	656	7.5	76.75
G2 Serum Ms4	0	10.5	1	940	1	1.5	4.5	1.5	-1.5	-3.5	3	0	117	13	1	1.5	11	3.5	6.25	1928.5	28.5	0.25	3	688.5	10.5	19.75
G2 Serum Ms5	-1	0.5	2	1094	1	1.5	442	2.5	26.5	0.5	28	1	239	13	1	10.5	24	7.5	90.25	2739.5	8.5	7.25	4	763	28	54.25
G2 Serum Ms6	0	2.5	2	1014	0	2	111	2.5	-2.5	6.5	4	0	383	11.5	1	17.5	25	12.5	20.25	1777.5	11.5	19.25	4	505	33.5	37.75
G2 Serum Ms7	1	-0.5	0	619	-1	1	35.5	0.5	-5.5	-4.5	1	-1	8	9	0	-8.5	9	1	4.25	1351	6.5	-0.75	1	864	2.5	29.75
G3 Serum Ms1	-0.5	-0.5	3	301	0	3	1.5	0.5	-2.5	5.5	1	0	2.5	4	0	-1	16	0.5	3.25	1247	13.5	0.25	1	746	-0.5	13.75
G3 Serum Ms2	0	-0.5	0	302	-1	2	4.5	0.5	-4.5	-2.5	-1	0	6	3	0	-3	10	0.5	-6.75	991.5	8.5	0.25	1	537	3.5	11.75
G3 Serum Ms3	-2	-0.5	0	101	-2	0	1.5	-0.5	-4.5	-5.5	3	0	0	1	0	-8.5	8.5	-0.5	-10.25	823	4.5	0.25	1	737	-0.5	6.75
G3 Serum Ms4	-1	-0.5	1	407	-1	0	3.5	0.5	0	-0.5	1	0	9	4	0	-4.5	10	-0.5	11.25	1582.5	15.5	0.25	0	691	0.5	21.75
G3 Serum Ms5	1	1.5	4	526.5	0	2	42.5	3.5	161.5	141.5	498	1	4	6	0	3.5	192.5	0.5	329.25	1306.5	10.5	0.25	3	696	3.5	11.75
G3 Serum Ms6	-2	-0.5	0	101	-2	1	0.5	-0.5	-6.5	-6.5	0	-1	5	-1	0	-5.5	6	0.5	-15.75	820.5	0.5	-0.75	1	418.5	1.5	4.75
G3 Serum Ms7	0	-0.5	-1	358	0	2	7.5	2	-3.5	11.5	1	0	4	5	0	-1.5	10.5	1.5	5.25	926.5	13.5	0.25	2	778	-0.5	23.75
G4 Serum Ms1	-1	0.5	5	552	-1	1.5	10.5	1.5	2.5	659.5	10	-0.5	8	6	0	7.5	26.5	0.5	33.25	1740	11.5	-0.75	1	902.5	5.5	18.75
G4 Serum Ms2	0	-0.5	0	212.5	-1	3	2.5	1.5	11.5	22.5	16	0	5	4	0	-6.5	69	1.5	20.25	1777	4.5	0.25	2	817	0.5	16.75
G4 Serum Ms3	-1	0.5	0	325	-1	2	3.5	4	-1.5	2.5	1	0	2	4	0	-8.5	11	0.5	-2.75	1311	8.5	1.25	2	769	4.5	9.75
G4 Serum Ms4	-2	-0.5	0	454	-1	1.5	0.5	0.5	-0.5	2.5	3	0	33	4	0	0.5	18	2.5	8.25	1660.5	15.5	0.25	3	737	5.5	22.75
G4 Serum Ms5	1	-0.5	1	452	0	0	19.5	0.5	-1	2.5	9	0	8	1	0	0.5	15	1.5	7.25	1238	7.5	0.25	0	699	1.5	17.75
G4 Serum Ms6	-1	-0.5	1	343	0	2	1.5	0.5	-3.5	-4.5	0	0	5	3	0	-5.5	7	1.5	-1.75	1427.5	29.5	0.25	3	1037	6.5	20.75
G4 Serum Ms7	-2	-0.5	0	244	-1	1	0.5	1.5	-2.5	-2.5	8	0	3	0.5	-1	-3.5	15.5	0.5	9.25	1176.5	5.5	0.25	0	486.5	-0.5	11.25
G2 BM sup Ms1	5	40	4.5	664.5	2	2	3.5	5.5	0.5	-6.5	8	2	45	5	1	22.5	411	8.5	32.25	44.5	7.5	0.25	8	63.5	43.5	62.75
G2 BM sup Ms2	2.5	19.5	3	296	1	1	1.5	3.5	-1.5	-6.5	11	2	6	4	0	5.5	221.5	10.5	31.75	31.5	3.5	0.25	7	129	5.5	71.75
G2 BM sup Ms3	4	40.5	3	719.5	2	3	2.5	5	-0.5	-7.5	36	2	48.5	5	1	30.5	739	11.5	33.25	67.5	7.5	1.25	8	56	25	108.75
G2 BM sup Ms4	3	10.5	2	210	0	1	1.5	1.5	-0.5	-7.5	12	2	10	1	0	6.5	177	4.5	9.25	26.5	1.5	-0.75	4	49	2.5	13.75
G2 BM sup Ms5	5	684.5	4	779	4	4	6.5	21.5	1.5	-5.5	36	4	37	9	1	20	729	11.5	39.25	48.5	6.5	3.25	7.5	69	568.5	89.75
G2 BM sup Ms6	3	79.5	4	896.5	1	2	5.5	5.5	6.5	3.5	26	2	7	6	1	50	295.5	6.5	32.25	77.5	4.5	1.25	6	69	280.5	14.75
G2 BM sup Ms7	3	12.5	3	286	1	1	1.5	1.5	-2.5	-6.5	7	2	11	3	0	10.5	321	8.5	20.25	24.5	2.5	0.25	5.5	33	2.5	33.75
G3 BM sup Ms1	4	4.5	2.5	69	1	1	1.5	1.5	-0.5	-6.5	5	2	3	2	0	5.5	29	6.5	8.25	11.5	0.5	-0.75	5	48	2.5	5.75
G3 BM sup Ms2	3	10	3	96	2	2	1.5	1.5	-2	-7.5	6	2	4	3	0	7	85	9.5	10.25	24.5	2.5	0.25	7	83.5	1.5	6.75
G3 BM sup Ms3	3	10.5	3	137	2.5	1	2.5	1.5	-1.5	-7.5	8	2	5	3	0	8.5	83	6.5	14.25	28.5	1.5	0.25	5	96.5	3.5	12.75
G3 BM sup Ms4	5	5.5	4.5	120	2	2	2.5	1.5	0.5	-5.5	6	2	5	4	0	6.5	82	6.5	15.25	14.5	2.5	0.25	5	38	4.5	12.75
G3 BM sup Ms5	3	8.5	6	42	1	0	1.5	1.5	-0.5	-7.5	19	2	3	2	0	7.5	32	7	3.25	10	1.5	-0.75	4	37	0.5	3.75
G3 BM sup Ms6	2	5.5	3	91	1	0	1.5	0.5	-2.5	-8.5	4	1	4	1	0	2.5	67	4.5	12.75	13.5	1.5	0.25	7	33.5	2.5	22.75
G3 BM sup Ms7	4	5.5	3	62.5	1	1	1.5	1.5	-0.5	-5.5	10	3.5	5	3	0	9.5	32	6.5	10.25	16.5	1.5	0.25	4	52	1.5	4.75
G4 BM sup Ms1	3	6	2	76.5	0	1	0.5	0.5	-3.5	-8.5	12	2	2	2	-1	2.5	64	4.5	5.25	29.5	0.5	-0.75	3	136	-1.5	5.75
G4 BM sup Ms2	1	1.5	1	0	0	1	0.5	0.5	0.5	4.5	1	0	1	2	0	1.5	4	-0.5	2.75	1	-0.5	-0.75	0.5	2	3.5	-0.25
G4 BM sup Ms3	0	-0.5	0	-3	-1	0	-0.5	-0.5	-1.5	0.5	1	0	0	0	-1	-0.5	1	-0.5	-1.25	-2.5	-0.5	-0.75	0	0	2.5	-1.25
G4 BM sup Ms4	-2	-0.5	0	-5	-0.5	0	-0.5	-0.5	-1.5	-0.5	0	0	1	0	-1	-0.5	1	0.5	-0.75	-1.5	-0.5	-0.75	0	0	3.5	-0.25
G4 BM sup Ms5	-1	-0.5	0	-6	-1	0	-0.5	-0.5	-0.5	-2.5	0	0	0	-1	-1	-1.5	1	-1.5	-2.75	-2.5	-0.5	-0.75	-1	-1	0.5	-0.25
G4 BM sup Ms6	0	1.5	1	0	0	1	0.5	0.5	2.5	3.5	2	0	2	1	0	2.5	4	0.5	3.25	1.5	0.5	0.25	1	1.5	4.5	1.75
G4 BM sup Ms7	-1	0.5	0	-1	0	0	-0.5	-0.5	0.5	1	1	0	1	0	-1	0.5	0	-0.5	1.25	-0.5	-0.5	0.25	0	0	1.5	-0.25
PreRx LG Homo Ms1	14.5	922.5	23	2403	18	14.5	52	29.5	20.5	24.5	29.5	12.5	257	24	26	469.5	2631	149.5	5900.75	9074.5	2548.5	26.25	13162	877.5	47.5	8795.25
PreRx LG Homo Ms2	17	929	18	2715.5	12.5	9.5	166.5	36	12.5	16.5	18.5	11.5	574.5	24	9	768.5	2107	153.5	5813.75	8733.5	2969	43.75	14718	744	47.5	7891.75
PreRx LG Homo Ms3	9	1082.5	18	2599	14	16.5	178.5	27.5	19.5	15	19	12.5	450	31	11	632.5	2256	153.5	6962.75	8919.5	3846	116.25	15097	632.5	51.5	8605.75
PreRx LG Homo Ms4	8	183.5	14	1695	6	8	49.5	11.5	10.5	7.5	10	6	138	18	4	204.5	1896.5	49.5	1921.25	6360.5	1548	8.25	578.5	339	22.5	4591.75
PreRx LG Homo Ms5	20.5	1386.5	26	3338	15	15	301	33	18	20.5	28	15	467	41	13.5	1384.5	2537	292.5	9100.25	10041.5	4237.5	71.25	15760	813.5	63.5	11672.75
PreRx BM sup Ms1	5	7.5	5	217	0	1	6.5	2.5	-0.5	-7.5	9	5	14	7	0	0.5	82.5	6	7.25	18	5.5	0.25	4	129	2.5	23.75
PreRx BM sup Ms2	7	14.5	8	254	1	2	10.5	4.5	2	-4.5	10	10	7	6	0	4.5	215	11.5	16.25	24.5	5.5	1.25	7	174	6.5	35.75
PreRx BM sup Ms3	9	17	13	437.5	3	3	11	2.5	0.5	-0.5	43.5	12.5	24.5	12.5	2	3.5	163	12.5	20.25	59.5	5.5	2.25	8	205	20	31.75
PreRx BM sup Ms4	4.5	14.5	7	280	2	2	4.5	4.5	-0.5	-5.5	11	5	7	5	1	6.5	175	5.5	12.25	27.5	2.5	0.25	6	102	5.5	28.75
PreRx BM sup Ms5	4	13.5	5	253	3	2	8.5	2.5	0.5	-5.5	9.5	6.5	13	4	0.5	3.5	161.5	7.5	30.25	35	4	1.25	4.5	230.5	6	62.75
PreRx Serum Ms1	0	-0.5	0.5	668	3	0.5	2.5	0.5	-2.5	4.5	5	0	8	3	0	-7.5	12	4.5	11.25	1684	29.5	-0.25	3	566	2.5	25.75
PreRx Serum Ms2	-1	1.5	2	643	0	1	16.5	1.5	9.5	12.5	10	1	74	6	0	-3.5	26.5	2.5	23.25	1503.5	8.5	1.25	1	1547	10.5	2.75
PreRx Serum Ms3	-1	0.5	1	834	-1	1	27	1.5	3.5	0.5	15	0	76	5	0	-6	25	4.5	21.25	1759.5	55.5	4.25	3	1169	10.5	33.75
PreRx Serum Ms4	0	0.5	1	752	1.5	2	48	0.5	7.5	6.5	27	0	48	6	0	-4.5	42	2.5	25.25	2380.5	24.5	1.25	4	1049	7.5	20.75
PreRx Serum Ms5	-2	0.5	5	986.5	-1	2	44.5	-0.5	0.5	0.5	15	2	61	9	1	63.5	10	3.5	21.25	1978.5	3.5	2.25	3	1004	5.5	37.75
DataType:	Avg Result
Sample	IL-10	IL-1 beta	IL-2	IP-10 (CXCL-10)	IL-4	IL-5	IL-6	IL-22	IL-9	IL-13	IL-27	IL-23	IFN gamma	IL-12p70	GM-CSF	GRO alpha (CXCL1)	RANTES (CCL5)	TNF alpha	MIP-1 alpha (CCL3)	MCP-3 (CCL7)	MCP-1 (CCL2)	IL-17A (CTLA-8)	MIP-2 alpha (CXCL2)	Eotaxin (CCL11)	IL-18	MIP-1 beta (CCL4)
Standard1	> 8400	N/A	N/A	> 2250	5404.590968	8028.604026	> 19500	N/A	N/A	> 8650	> 8350	34725.76565	> 4800	N/A	> 9950	5346.055543	> 10800	N/A	1250.224267	1373.047366	N/A	6785.807266	3391.678575	> 2550	> 207000	N/A
Standard2	1539.200637	1228.186147	N/A	432.917861	1094.468931	1988.699409	3302.554646	11070.64582	15369.52722	1779.313753	644.9858716	8573.11541	804.1622286	289.3650775	964.6243318	1693.303266	2312.104712	1127.868945	407.2302495	210.4869338	7475.301978	1298.295354	812.2144152	284.2564881	18287.52861	1744.927374
Standard3	566.9291414	683.621619	N/A	154.4242346	366.214927	760.79212	1334.47646	5859.132229	10077.64744	656.9393261	525.6876226	2965.69957	310.6909457	> 6550	676.8753696	466.2984528	765.2709584	794.2713441	102.4760111	49.26647917	4494.717349	460.4410596	229.1257599	181.4441192	14120.60751	1159.470176
Standard4	202.7852578	99.51033209	N/A	32.40873266	75.51095325	143.4019761	462.1032765	912.8007551	2330.887786	127.8283558	226.3692568	546.2668411	113.033952	113.1832815	165.9240407	79.45627497	152.4627021	184.6220308	20.96312461	14.18906632	680.253505	83.44551836	48.87800777	40.04303014	4085.714192	216.1780139
Standard5	181.3666904	28.87552078	N/A	10.09691543	18.81042688	50.6728169	410.7269357	363.7278459	657.711532	44.79960925	182.0469759	175.1105543	99.11594277	36.20028916	50.40134152	28.74948928	64.36645359	50.37393444	10.10833292	6.330319418	219.420801	25.45614409	16.918147	15.97535618	1723.44058	91.23377407
Standard6	125.6249191	6.278400308	N/A	2.671608853	5.444918868	12.7675988	302.4566039	84.34090639	85.07802392	11.32281876	87.88554458	39.20374224	74.11654366	6.265820078	9.464514354	10.74529673	N/A	12.27181698	N/A	N/A	32.73945144	6.461913685	5.3516124	4.655810195	422.8915044	12.69962654
Standard7	< 2.05078125	1.052006801	N/A	0.682839819	1.230073319	N/A	< 4.7607421875	7.606608206	16.39931443	2.129372889	< 2.03857421875	9.014686974	N/A	1.645345711	2.522068467	N/A	N/A	2.84719875	1.56477535	1.823599941	6.521469717	1.403826636	1.80497214	1.284268633	76.66243845	1.420893537
G2 LG Homo Ms1	124.6729849	198.7859143	N/A	114.31488	3.039641194	68.93007607	387.3290994	210.8609542	40.34799651	5.465990639	78.48816388	33.33365084	138.7283406	2.20442937	15.64579849	268.5598332	1635.066965	106.2873924	542.4725441	2202.332926	5607.846298	20.15297715	184.3861632	35.66762442	2411.501318	1422.111041
G2 LG Homo Ms2	134.728874	52.87598854	N/A	66.53229627	2.346575216	45.87354721	380.8474867	191.1551074	57.76701676	4.948772722	65.3889082	37.19681925	84.81707322	1.356720212	5.938317683	259.8227316	1443.438893	68.9474776	277.9679092	895.3147505	1131.501109	128.4414762	2197.912342	104.5500274	1405.935248	919.7010542
G2 LG Homo Ms3	126.9498741	357.6210695	N/A	126.4359003	2.346575216	86.0916286	915.7835522	368.2825276	48.88601311	7.920283196	126.3546242	37.19681925	282.0903828	2.279878463	12.66688742	439.7586326	2877.159315	140.7657211	881.2995181	3472.488427	5662.297084	47.33464324	458.3764069	71.83797809	3439.451797	> 6200
G2 LG Homo Ms4	116.5209641	242.3435487	N/A	102.1178461	1.865405523	50.6728169	403.1801591	249.3564112	36.21941093	3.317601255	89.08693981	21.90337913	139.7511705	2.20442937	10.29795593	338.5993135	1379.737594	107.8496387	389.4002518	1783.025571	4132.913365	19.17652293	202.1600927	47.05548795	2120.155807	1203.744452
G2 LG Homo Ms5	129.0721394	823.8102282	N/A	99.89502074	2.811797573	66.71663535	2359.390676	564.109668	116.8703249	12.62938979	109.9308769	43.03265706	1305.203408	3.070395452	13.4285421	652.4999647	3578.446328	236.2564897	935.0387917	3392.943783	4673.173456	179.5135163	> 3350	91.87968638	6485.782315	1723.274603
G2 LG Homo Ms6	125.8325599	450.5342546	N/A	74.76216773	3.487430734	77.62368681	944.8391427	559.9938646	96.18549586	10.66665677	97.09810176	52.85440723	370.0674356	2.907265615	20.84986314	364.0578377	1128.140423	140.7657211	677.6357361	2449.26637	4800.015338	279.7907153	7381.248149	32.31429991	3876.433514	986.2565012
G2 LG Homo Ms7	134.728874	109.7251545	N/A	108.1091206	2.811797573	55.36636131	375.1694323	268.2104834	71.66607687	2.737288003	72.35177768	31.41109984	180.645328	1.909686621	9.474789159	280.3084487	1672.729599	95.15257391	337.779187	1871.746379	2911.860043	16.22114496	143.3450633	40.57409113	2276.338335	1215.546316
G3 LG Homo Ms1	131.0641737	50.86945104	N/A	66.48564036	2.108292496	40.95173668	334.5853232	150.5971554	83.72760116	7.443987829	72.35177768	35.26232371	110.3253427	2.055624471	6.867978534	97.19833198	336.4215124	66.26556884	211.4291151	439.7939169	958.8118178	10.15832825	484.6944897	25.38737003	1554.374191	778.1968297
G3 LG Homo Ms2	113.1345373	16.66386757	N/A	62.59458253	1.098217509	30.64142113	294.6843121	96.91540078	32.19211156	< 2.11181640625	52.41726371	18.15875943	85.51315463	1.42298926	5.938317683	81.75912075	411.1503276	30.60127113	80.62467278	328.1859912	1313.956962	7.014305962	34.24505262	30.57419438	1128.655688	496.2418673
G3 LG Homo Ms3	113.1345373	8.434779014	N/A	43.57969354	1.098217509	30.64142113	273.5295844	36.90345292	62.32628747	3.317601255	46.93158588	25.6837108	53.53508374	1.03879133	3.936263663	74.16473837	706.6652396	29.46695688	36.6134449	88.37722098	444.375525	4.850153746	17.31322654	148.6750186	1004.180443	268.0284953
G3 LG Homo Ms4	142.5526119	163.8136839	N/A	74.44110222	2.811797573	86.0916286	366.7226376	337.0249179	103.8379249	7.443987829	75.50675783	56.81258524	143.3552154	2.826614152	11.89218666	142.3643241	722.7707228	92.30977428	363.4927427	1260.280278	1604.453299	19.17652293	1363.478228	78.92218771	2411.501318	1068.207125
G3 LG Homo Ms5	122.2089828	24.60300243	N/A	62.02882929	1.865405523	45.87354721	310.4913395	96.91540078	66.96028786	5.465990639	180.0043502	21.90337913	96.08639837	1.766714139	5.938317683	126.4889254	415.3989254	44.43165902	237.6457992	494.725888	1462.862026	11.18649534	785.114021	22.50410866	1284.651255	672.7808641
G3 LG Homo Ms6	119.5131053	22.98632427	N/A	58.85400473	1.361929129	30.64142113	273.5295844	85.60384559	44.57192166	0.763471214	46.93158588	29.49500342	91.06417224	1.42298926	3.936263663	79.8659699	1038.76708	38.23345184	93.55508685	305.7541756	896.8034832	7.014305962	44.36293407	82.6510852	1346.518153	624.3462379
G3 LG Homo Ms7	122.2089828	34.61216809	N/A	64.8493981	1.865405523	50.6728169	288.4368543	102.4839962	40.34799651	2.129372889	52.41726371	29.49500342	96.8335591	1.696373128	6.867978534	76.82978257	421.0330253	46.93903925	99.76909739	361.638163	1242.261297	9.121138666	111.7558562	32.31429991	1405.935248	591.7085334
G4 LG Homo Ms1	138.0529834	19.36447406	N/A	50.65997976	1.865405523	45.87354721	273.5295844	108.000169	57.76701676	4.948772722	68.9926534	29.49500342	84.10032642	1.696373128	4.965784914	90.434248	337.4606682	46.93903925	297.3937629	293.4308103	1049.855431	11.18649534	1138.211556	20.2205059	1405.935248	683.3882042
G4 LG Homo Ms2	119.5131053	8.813006933	N/A	43.78049189	1.098217509	30.64142113	273.5295844	62.11639816	36.21941093	0.763471214	31.81756745	21.90337913	71.74987679	1.356720212	2.823799534	68.42120289	513.1553354	24.79105394	57.41641231	141.4278209	595.8421384	4.850153746	26.24212512	48.60898512	1104.76946	337.1479883
G4 LG Homo Ms3	116.5209641	16.49292037	N/A	51.39191531	1.098217509	30.64142113	281.4690891	62.11639816	44.57192166	1.481468648	40.36571969	37.19681925	93.74464017	1.626814599	3.936263663	62.61981834	573.172524	28.31967704	31.95369467	175.1968795	382.1825101	5.940839796	22.68663316	159.8474838	1518.48673	244.9697472
G4 LG Homo Ms4	126.9498741	89.5065989	N/A	85.84755196	2.346575216	50.6728169	334.5853232	210.8609542	40.34799651	2.129372889	65.3889082	37.19681925	120.6286917	2.055624471	7.763570835	205.1085319	774.4103492	90.26340112	707.2950185	1665.516491	3292.690733	20.15297715	4059.76165	34.46636387	1879.293123	1419.537574
G4 LG Homo Ms5	131.0641737	35.221618	N/A	61.13131097	1.617032599	40.95173668	288.4368543	96.91540078	40.34799651	2.737288003	57.20153628	35.26232371	109.5693838	1.837823219	3.936263663	88.92870999	434.048252	52.32319428	185.9545811	535.2113559	1169.453077	10.15832825	460.9798192	32.15798223	1518.48673	753.4322284
G4 LG Homo Ms6	119.5131053	15.28839339	N/A	49.58302345	1.098217509	40.95173668	288.4368543	68.11565167	51.07542881	2.737288003	46.93158588	25.6837108	88.56037189	1.766714139	4.965784914	65.33550752	327.5255065	46.44076644	80.65794017	314.7769472	1029.502066	5.940839796	42.60864191	25.03577697	1104.76946	363.263815
G4 LG Homo Ms7	152.6277754	43.59787367	N/A	55.79406614	2.108292496	45.87354721	305.6160157	129.6062688	91.15679652	6.961140391	81.31973431	41.08222101	89.16449961	1.731446741	5.938317683	121.5960298	387.6513062	73.35091313	540.5022032	575.2402222	1899.862764	16.22114496	2547.686207	29.1145121	1346.518153	958.6966664
G2 Serum Ms1	< 2.05078125	< 1.06201171875	N/A	48.05826901	< 1.20849609375	< 1.953125	281.4690891	< 9.86328125	< 16.3330078125	< 2.11181640625	< 2.03857421875	0.456732814	64.04179477	0.978046357	< 2.42919921875	< 1.45263671875	36.26621914	6.755841527	3.390981669	139.5848208	172.5050574	1.403826636	1.80497214	220.2803931	537.2031907	16.03521358
G2 Serum Ms2	< 2.05078125	< 1.06201171875	N/A	18.29381858	< 1.20849609375	< 1.953125	252.6433698	< 9.86328125	< 16.3330078125	< 2.11181640625	< 2.03857421875	0.456732814	< 1.171875	0.480771428	< 2.42919921875	18.31370025	39.34340726	2.84719875	2.048795638	91.07185661	59.88451309	4.850153746	1.80497214	139.8125341	833.4525853	9.827654996
G2 Serum Ms3	< 2.05078125	< 1.06201171875	N/A	79.01032952	< 1.20849609375	6.128916687	425.7016886	< 9.86328125	0.475669334	< 2.11181640625	< 2.03857421875	3.739601513	76.43617711	1.558053688	< 2.42919921875	17.11309709	73.49437644	15.8727686	7.994128557	242.3662704	139.4225812	2.594554501	8.046876522	146.710975	769.1205704	27.98114454
G2 Serum Ms4	< 2.05078125	4.470839879	N/A	54.01182478	0.199942708	9.814446597	236.9093101	7.606608206	2.43654833	< 2.11181640625	< 2.03857421875	0.456732814	90.74250571	1.163193913	1.566105696	8.079051725	47.93973772	6.755841527	2.048795638	152.1488569	111.6836615	1.403826636	5.933117925	151.5980826	950.3386082	8.27170155
G2 Serum Ms5	< 2.05078125	< 1.06201171875	N/A	61.36770973	0.199942708	9.814446597	762.9438973	23.14965853	122.1764789	< 2.11181640625	100.2643313	3.739601513	106.4371753	1.163193913	1.566105696	20.59623071	78.91701471	13.06086028	11.71615216	240.098287	44.13077613	9.121138666	7.079689898	162.52812	1674.526728	20.6579374
G2 Serum Ms6	< 2.05078125	0.789890507	N/A	57.56649573	< 1.20849609375	13.18944928	493.4367461	23.14965853	0.475669334	1.481468648	< 2.03857421875	0.456732814	120.1966293	1.069532725	1.566105696	27.79462675	81.0343567	19.83840104	4.77477686	138.0270212	56.11636935	21.12553782	7.079689898	122.8717157	1849.117936	14.97661978
G2 Serum Ms7	< 2.05078125	< 1.06201171875	N/A	38.03728006	< 1.20849609375	6.128916687	378.6085775	< 9.86328125	< 16.3330078125	< 2.11181640625	< 2.03857421875	< 8.4228515625	< 1.171875	0.918308166	< 2.42919921875	< 1.45263671875	42.3048248	1.62878713	1.080755063	101.4453155	35.37020737	0.088657593	1.80497214	176.8098459	308.8142398	12.08255042
G3 Serum Ms1	< 2.05078125	< 1.06201171875	N/A	20.78480673	< 1.20849609375	19.4062809	< 4.7607421875	< 9.86328125	0.475669334	0.763471214	< 2.03857421875	0.456732814	< 1.171875	0.635839638	< 2.42919921875	< 1.45263671875	60.78229885	< 2.8564453125	< 0.341796875	93.20833641	63.56067001	1.403826636	1.80497214	160.0656297	< 50.537109375	5.828678022
G3 Serum Ms2	< 2.05078125	< 1.06201171875	N/A	20.84269257	< 1.20849609375	13.18944928	236.9093101	< 9.86328125	< 16.3330078125	< 2.11181640625	< 2.03857421875	0.456732814	< 1.171875	0.582855693	< 2.42919921875	< 1.45263671875	45.16616503	< 2.8564453125	< 0.341796875	73.99076016	44.13077613	1.403826636	1.80497214	128.0978159	436.6408722	4.974689201
G3 Serum Ms3	< 2.05078125	< 1.06201171875	N/A	8.30205402	< 1.20849609375	< 1.953125	< 4.7607421875	< 9.86328125	< 16.3330078125	< 2.11181640625	< 2.03857421875	0.456732814	< 1.171875	0.480771428	< 2.42919921875	< 1.45263671875	40.83751302	< 2.8564453125	< 0.341796875	62.03439796	25.63249325	1.403826636	1.80497214	158.7546117	< 50.537109375	2.698870634
G3 Serum Ms4	< 2.05078125	< 1.06201171875	N/A	26.76606472	< 1.20849609375	< 1.953125	208.896405	< 9.86328125	6.234409533	< 2.11181640625	< 2.03857421875	0.456732814	< 1.171875	0.635839638	< 2.42919921875	< 1.45263671875	45.16616503	< 2.8564453125	3.2929692	120.7190397	70.6728568	1.403826636	< 0.81787109375	151.9708834	< 50.537109375	9.05572647
G3 Serum Ms5	< 2.05078125	0.196107272	N/A	33.21137738	< 1.20849609375	13.18944928	393.4958242	36.90345292	1111.860544	52.54356097	379.602365	3.739601513	< 1.171875	0.74544103	< 2.42919921875	11.65190516	311.5351907	< 2.8564453125	28.26342576	97.89001702	52.24482223	1.403826636	5.933117925	152.7151779	436.6408722	4.974689201
G3 Serum Ms6	< 2.05078125	< 1.06201171875	N/A	8.30205402	< 1.20849609375	6.128916687	< 4.7607421875	< 9.86328125	< 16.3330078125	< 2.11181640625	< 2.03857421875	< 8.4228515625	< 1.171875	0.384270217	< 2.42919921875	< 1.45263671875	33.05267387	< 2.8564453125	< 0.341796875	61.86086844	< 6.9091796875	0.088657593	1.80497214	108.1731888	76.66243845	1.692867734
G3 Serum Ms7	< 2.05078125	< 1.06201171875	N/A	24.03747466	< 1.20849609375	13.18944928	273.5295844	15.73283286	< 16.3330078125	4.419811689	< 2.03857421875	0.456732814	< 1.171875	0.690049782	< 2.42919921875	< 1.45263671875	46.56325641	2.84719875	1.664633419	69.3158024	63.56067001	1.403826636	4.450732919	164.6861923	< 50.537109375	9.827654996
G4 Serum Ms1	< 2.05078125	< 1.06201171875	N/A	34.55440213	< 1.20849609375	9.814446597	294.6843121	7.606608206	13.871042	191.3431326	40.36571969	< 8.4228515625	< 1.171875	0.74544103	< 2.42919921875	17.11309709	84.15971336	< 2.8564453125	6.410235733	134.6189055	56.11636935	0.088657593	1.80497214	182.109652	623.1394665	7.874670183
G4 Serum Ms2	< 2.05078125	< 1.06201171875	N/A	15.52004678	< 1.20849609375	19.4062809	< 4.7607421875	7.606608206	48.88601311	9.769916574	68.9926534	0.456732814	< 1.171875	0.635839638	< 2.42919921875	< 1.45263671875	157.6754417	2.84719875	4.77477686	137.9813248	25.63249325	1.403826636	4.450732919	170.2351815	< 50.537109375	7.069379754
G4 Serum Ms3	< 2.05078125	< 1.06201171875	N/A	22.16564263	< 1.20849609375	13.18944928	208.896405	43.43201115	2.43654833	< 2.11181640625	< 2.03857421875	0.456732814	< 1.171875	0.635839638	< 2.42919921875	< 1.45263671875	47.93973772	< 2.8564453125	< 0.341796875	98.24742716	44.13077613	2.594554501	4.450732919	163.3929822	537.2031907	4.093172764
G4 Serum Ms4	< 2.05078125	< 1.06201171875	N/A	29.33334575	< 1.20849609375	9.814446597	< 4.7607421875	< 9.86328125	4.885655342	< 2.11181640625	< 2.03857421875	0.456732814	70.48351681	0.635839638	< 2.42919921875	5.628572508	65.54623521	4.919875	2.626574514	127.5202281	70.6728568	1.403826636	5.933117925	158.7546117	623.1394665	9.443116607
G4 Serum Ms5	< 2.05078125	< 1.06201171875	N/A	29.22500904	< 1.20849609375	< 1.953125	334.5853232	< 9.86328125	3.614846857	< 2.11181640625	31.81756745	0.456732814	< 1.171875	0.480771428	< 2.42919921875	5.628572508	58.32949921	2.84719875	2.358573215	92.50724292	39.84640962	1.403826636	< 0.81787109375	153.1609236	76.66243845	7.473986096
G4 Serum Ms6	< 2.05078125	< 1.06201171875	N/A	23.1903013	< 1.20849609375	13.18944928	< 4.7607421875	< 9.86328125	< 16.3330078125	< 2.11181640625	< 2.03857421875	0.456732814	< 1.171875	0.582855693	< 2.42919921875	< 1.45263671875	36.26621914	2.84719875	< 0.341796875	107.6677122	114.5733923	1.403826636	5.933117925	200.080887	699.5535337	8.665317076
G4 Serum Ms7	< 2.05078125	< 1.06201171875	N/A	17.42897071	< 1.20849609375	6.128916687	< 4.7607421875	7.606608206	0.475669334	< 2.11181640625	17.31169726	0.456732814	< 1.171875	0.456101703	< 2.42919921875	< 1.45263671875	59.56219833	< 2.8564453125	2.86701795	87.76511743	30.65588118	1.403826636	< 0.81787109375	119.8014924	< 50.537109375	4.757154669
G2 BM sup Ms1	98.07885568	15.46134295	N/A	40.36813761	0.529384183	13.18944928	208.896405	62.11639816	7.651074439	< 2.11181640625	17.31169726	7.223366913	75.01761092	0.690049782	1.566105696	32.48617501	518.2966781	14.48687894	6.295673715	8.722530373	39.84640962	1.403826636	10.37323491	29.92965054	2133.561747	23.47224696
G2 BM sup Ms2	< 2.05078125	8.053911079	N/A	20.49490238	0.199942708	6.128916687	< 4.7607421875	36.90345292	2.43654833	< 2.11181640625	46.93158588	7.223366913	< 1.171875	0.635839638	< 2.42919921875	14.54832132	342.1180849	17.22397171	6.237849909	7.355461801	20.17951997	1.403826636	9.667059273	48.60898512	623.1394665	26.3870483
G2 BM sup Ms3	88.00209229	15.6339941	N/A	43.15242468	0.529384183	19.4062809	< 4.7607421875	56.01391627	4.885655342	< 2.11181640625	115.2029877	7.223366913	76.13080364	0.690049782	1.566105696	39.55031137	778.1822109	18.54472253	6.410235733	10.84690312	39.84640962	2.594554501	10.37323491	27.45043013	1572.042073	37.84216896
G2 BM sup Ms4	< 2.05078125	4.470839879	N/A	15.36662732	< 1.20849609375	6.128916687	< 4.7607421875	7.606608206	4.885655342	< 2.11181640625	52.41726371	7.223366913	< 1.171875	0.480771428	< 2.42919921875	15.86202095	294.5834223	8.453993766	2.86701795	6.775644791	6.521469717	0.088657593	7.079689898	25.03577697	308.8142398	5.828678022
G2 BM sup Ms5	98.07885568	185.6746673	N/A	46.12740271	1.098217509	25.17428906	264.193516	230.2495064	10.66021355	< 2.11181640625	115.2029877	14.45641031	72.14878492	0.918308166	1.566105696	30.1744118	770.6355436	18.54472253	7.070847579	9.113686152	35.37020737	4.850153746	10.0270425	31.68683176	8408.457345	32.05258761
G2 BM sup Ms6	< 2.05078125	28.41909495	N/A	51.90316341	0.199942708	13.18944928	252.6433698	62.11639816	28.27301924	< 2.11181640625	96.01017106	7.223366913	< 1.171875	0.74544103	1.566105696	55.55185126	414.9278441	11.58748729	6.295673715	11.69843894	25.63249325	2.594554501	8.89825266	31.68683176	5785.734169	6.247114439
G2 BM sup Ms7	< 2.05078125	5.296882863	N/A	19.91266675	0.199942708	6.128916687	< 4.7607421875	7.606608206	0.475669334	< 2.11181640625	< 2.03857421875	7.223366913	39.95397743	0.582855693	< 2.42919921875	20.59623071	438.6538795	14.48687894	4.77477686	6.531997151	14.0530162	1.403826636	8.48453469	19.03160506	308.8142398	13.54358756
G3 BM sup Ms1	88.00209229	1.80695915	N/A	6.016931515	0.199942708	6.128916687	< 4.7607421875	7.606608206	4.885655342	< 2.11181640625	< 2.03857421875	7.223366913	< 1.171875	0.531147798	< 2.42919921875	14.54832132	89.2442521	11.58748729	2.626574514	4.677420454	< 6.9091796875	0.088657593	8.046876522	24.68180865	308.8142398	2.20634465
G3 BM sup Ms2	< 2.05078125	4.26074995	N/A	7.954021224	0.529384183	13.18944928	< 4.7607421875	7.606608206	1.374351284	< 2.11181640625	< 2.03857421875	7.223366913	< 1.171875	0.582855693	< 2.42919921875	16.49452846	180.9924133	15.8727686	3.087584731	6.531997151	14.0530162	1.403826636	9.667059273	36.11312468	76.66243845	2.698870634
G3 BM sup Ms3	< 2.05078125	4.470839879	N/A	10.73246216	0.678940092	6.128916687	< 4.7607421875	7.606608206	2.43654833	< 2.11181640625	17.31169726	7.223366913	< 1.171875	0.582855693	< 2.42919921875	18.31370025	178.1621827	11.58748729	3.844858846	7.012208826	6.521469717	1.403826636	8.046876522	39.87093674	436.6408722	5.404735603
G3 BM sup Ms4	98.07885568	2.279572647	N/A	9.599932178	0.529384183	13.18944928	< 4.7607421875	7.606608206	7.651074439	< 2.11181640625	< 2.03857421875	7.223366913	< 1.171875	0.635839638	< 2.42919921875	15.86202095	176.7386711	11.58748729	4.012940263	5.163726272	14.0530162	1.403826636	8.046876522	20.99481961	537.2031907	5.404735603
G3 BM sup Ms5	< 2.05078125	3.620336288	N/A	3.945485416	0.199942708	< 1.953125	< 4.7607421875	7.606608206	4.885655342	< 2.11181640625	78.48816388	7.223366913	< 1.171875	0.531147798	< 2.42919921875	17.11309709	95.16140409	12.33063723	< 0.341796875	4.412547787	6.521469717	0.088657593	7.079689898	20.60940039	< 50.537109375	1.14891934
G3 BM sup Ms6	< 2.05078125	2.279572647	N/A	7.602970709	0.199942708	< 1.953125	< 4.7607421875	< 9.86328125	0.475669334	< 2.11181640625	< 2.03857421875	3.739601513	< 1.171875	0.480771428	< 2.42919921875	9.99307577	154.6416223	8.453993766	3.579122075	5.007120153	6.521469717	1.403826636	9.667059273	19.2321769	308.8142398	9.443116607
G3 BM sup Ms7	88.00209229	2.279572647	N/A	5.533059811	0.199942708	6.128916687	< 4.7607421875	7.606608206	4.885655342	< 2.11181640625	40.36571969	12.62392758	< 1.171875	0.582855693	< 2.42919921875	19.47256824	95.16140409	11.58748729	3.087584731	5.463354391	6.521469717	1.403826636	7.079689898	26.08368303	76.66243845	1.692867734
G4 BM sup Ms1	< 2.05078125	2.510097209	N/A	6.565933402	< 1.20849609375	6.128916687	< 4.7607421875	< 9.86328125	< 16.3330078125	< 2.11181640625	52.41726371	7.223366913	< 1.171875	0.531147798	< 2.42919921875	9.99307577	150.0344337	8.453993766	1.664633419	7.12808657	< 6.9091796875	0.088657593	5.933117925	50.3919575	< 50.537109375	2.20634465
G4 BM sup Ms2	< 2.05078125	0.196107272	N/A	< 0.54931640625	< 1.20849609375	6.128916687	< 4.7607421875	< 9.86328125	7.651074439	< 2.11181640625	< 2.03857421875	0.456732814	< 1.171875	0.531147798	< 2.42919921875	8.079051725	26.09253958	< 2.8564453125	< 0.341796875	1.881037239	< 6.9091796875	0.088657593	< 0.81787109375	1.851909421	436.6408722	< 1.513671875
G4 BM sup Ms3	< 2.05078125	< 1.06201171875	N/A	< 0.54931640625	< 1.20849609375	< 1.953125	< 4.7607421875	< 9.86328125	2.43654833	< 2.11181640625	< 2.03857421875	0.456732814	< 1.171875	0.431788783	< 2.42919921875	< 1.45263671875	13.24585801	< 2.8564453125	< 0.341796875	< 0.2197265625	< 6.9091796875	0.088657593	< 0.81787109375	< 0.62255859375	308.8142398	< 1.513671875
G4 BM sup Ms4	< 2.05078125	< 1.06201171875	N/A	< 0.54931640625	< 1.20849609375	< 1.953125	< 4.7607421875	< 9.86328125	2.43654833	< 2.11181640625	< 2.03857421875	0.456732814	< 1.171875	0.431788783	< 2.42919921875	< 1.45263671875	13.24585801	< 2.8564453125	< 0.341796875	< 0.2197265625	< 6.9091796875	0.088657593	< 0.81787109375	< 0.62255859375	436.6408722	< 1.513671875
G4 BM sup Ms5	< 2.05078125	< 1.06201171875	N/A	< 0.54931640625	< 1.20849609375	< 1.953125	< 4.7607421875	< 9.86328125	4.885655342	< 2.11181640625	< 2.03857421875	0.456732814	< 1.171875	0.384270217	< 2.42919921875	< 1.45263671875	13.24585801	< 2.8564453125	< 0.341796875	< 0.2197265625	< 6.9091796875	0.088657593	< 0.81787109375	< 0.62255859375	< 50.537109375	< 1.513671875
G4 BM sup Ms6	< 2.05078125	0.196107272	N/A	< 0.54931640625	< 1.20849609375	6.128916687	< 4.7607421875	< 9.86328125	13.871042	< 2.11181640625	< 2.03857421875	0.456732814	< 1.171875	0.480771428	< 2.42919921875	9.99307577	26.09253958	< 2.8564453125	< 0.341796875	2.162730244	< 6.9091796875	1.403826636	1.80497214	1.176609269	537.2031907	< 1.513671875
G4 BM sup Ms7	< 2.05078125	< 1.06201171875	N/A	< 0.54931640625	< 1.20849609375	< 1.953125	< 4.7607421875	< 9.86328125	7.651074439	< 2.11181640625	< 2.03857421875	0.456732814	< 1.171875	0.431788783	< 2.42919921875	5.628572508	7.336047791	< 2.8564453125	< 0.341796875	< 0.2197265625	< 6.9091796875	1.403826636	< 0.81787109375	< 0.62255859375	76.66243845	< 1.513671875
PreRx LG Homo Ms1	130.0831505	240.5353747	N/A	120.4352534	4.357564302	75.47290877	411.3610909	305.2512564	91.15679652	10.66665677	103.2971795	46.947969	108.3382949	1.909686621	21.84530679	396.9593381	> 10800	139.3218451	560.320782	2500.06385	2853.572867	27.84083017	4191.782038	178.6767454	2238.210053	1587.216591
PreRx LG Homo Ms2	134.728874	242.0046753	N/A	134.3625998	3.152524575	53.03191859	551.0602494	363.8463965	53.28572296	6.961140391	77.01754076	43.03265706	135.5064518	1.909686621	9.474789159	704.5458821	2377.656793	142.2052636	547.9123315	2244.328189	3183.28112	44.1353196	30573.91715	159.7747369	2238.210053	1447.955225
PreRx LG Homo Ms3	116.5209641	276.3245724	N/A	129.1543169	3.487430734	83.99388937	562.2694012	286.8354697	86.18850144	6.223108936	78.48816388	46.947969	125.8151051	2.432816878	11.10308696	556.7953196	3275.46086	142.2052636	725.351654	2380.557496	3831.265335	108.4651782	> 3350	143.1282697	2338.644297	1558.194751
PreRx LG Homo Ms4	113.1345373	59.10859176	N/A	88.95116614	1.617032599	45.87354721	406.8731709	129.6062688	44.57192166	2.129372889	40.36571969	21.90337913	93.96431421	1.490106318	4.965784914	173.002399	1878.484164	58.94999588	135.2841153	1031.081772	1996.885648	10.15832825	93.35368905	93.76586443	1481.822196	915.1435393
PreRx LG Homo Ms5	140.3669731	342.4684642	N/A	162.8294305	3.70786747	77.62368681	663.0205127	337.0249179	78.85356841	8.85535591	100.2643313	56.81258524	127.1887216	3.235911278	13.04926998	1559.740372	> 10800	234.3966706	1143.854811	3387.634697	4106.584441	68.92700613	> 3350	169.7407511	2619.119561	> 6200
PreRx BM sup Ms1	98.07885568	3.183611652	N/A	15.7954569	< 1.20849609375	6.128916687	264.193516	23.14965853	4.885655342	< 2.11181640625	31.81756745	18.15875943	55.71469562	0.801972353	< 2.42919921875	5.628572508	177.451136	10.83006684	2.358573215	5.677897035	30.65588118	1.403826636	7.079689898	48.60898512	308.8142398	9.827654996
PreRx BM sup Ms2	109.1924542	6.103395036	N/A	18.02629109	0.199942708	13.18944928	294.6843121	49.79265691	12.24239552	< 2.11181640625	40.36571969	37.19681925	< 1.171875	0.74544103	< 2.42919921875	13.15422989	335.3808173	18.54472253	4.174904519	6.531997151	30.65588118	2.594554501	9.667059273	59.59873874	699.5535337	14.26335761
PreRx BM sup Ms3	116.5209641	7.089058412	N/A	28.43721822	0.822767059	19.4062809	297.5908806	23.14965853	7.651074439	< 2.11181640625	127.09976	46.947969	Invalid(66.0763097212419)	Invalid(1.13173710128793)	2.823799534	11.65190516	278.8539684	19.83840104	4.77477686	10.1385993	Invalid(30.6558811770921)	3.737467824	10.37323491	66.63013788	Invalid(1386.38337068202)	12.81683365
PreRx BM sup Ms4	93.82667846	6.103395036	N/A	19.56172737	0.529384183	13.18944928	236.9093101	49.79265691	4.885655342	< 2.11181640625	46.93158588	18.15875943	< 1.171875	0.690049782	1.566105696	15.86202095	292.361766	10.05675501	3.486283086	6.894759449	14.0530162	1.403826636	8.89825266	41.41027023	623.1394665	11.71239203
PreRx BM sup Ms5	88.00209229	5.702344344	N/A	17.96673526	0.822767059	13.18944928	281.4690891	23.14965853	Invalid(7.6510744391111)	< 2.11181640625	36.441405	23.78941057	53.53508374	0.635839638	0.81986788	11.65190516	277.1431393	13.06086028	6.062081643	7.740804619	22.97050241	2.594554501	7.580682284	72.15741878	662.3353274	23.47224696
PreRx Serum Ms1	Invalid(< 2.05078125)	Invalid(< 1.06201171875)	Invalid(N/A)	Invalid(40.5463694777507)	0.822767059	Invalid(1.73157514221975)	Invalid(< 4.7607421875)	Invalid(< 9.86328125)	Invalid(0.475669334288771)	Invalid(< 2.11181640625)	< 2.03857421875	0.456732814	Invalid(< 1.171875)	Invalid(0.582855693155962)	Invalid(< 2.42919921875)	< 1.45263671875	Invalid(50.6354241495781)	Invalid(8.45399376570401)	Invalid(3.29296920024165)	Invalid(129.600860339818)	Invalid(114.573392274894)	0.776017163	5.933117925	Invalid(132.747408456031)	Invalid(308.814239837788)	Invalid(10.5887660461128)
PreRx Serum Ms2	< 2.05078125	0.196107272	N/A	39.26999957	< 1.20849609375	6.128916687	323.4441187	7.606608206	40.34799651	4.948772722	40.36571969	3.739601513	82.70787014	0.74544103	< 2.42919921875	< 1.45263671875	84.15971336	4.919875	5.18660306	113.9913883	44.13077613	2.594554501	1.80497214	264.9226008	950.3386082	0.550675027
PreRx Serum Ms3	< 2.05078125	< 1.06201171875	N/A	48.84631571	< 1.20849609375	6.128916687	357.5726309	7.606608206	17.25561957	< 2.11181640625	65.3889082	0.456732814	83.14541311	0.690049782	< 2.42919921875	< 1.45263671875	81.0343567	8.453993766	4.915116361	136.3862995	182.1738801	5.940839796	5.933117925	217.0136278	950.3386082	13.54358756
PreRx Serum Ms4	< 2.05078125	< 1.06201171875	N/A	44.78194723	0.3716273	13.18944928	404.1124025	< 9.86328125	32.19211156	1.481468648	98.16932636	0.456732814	75.9761039	0.74544103	< 2.42919921875	< 1.45263671875	113.7029218	4.919875	5.447429535	198.4977211	99.80928704	2.594554501	7.079689898	201.6467974	769.1205704	8.665317076
PreRx Serum Ms5	Invalid(< 2.05078125)	< 1.06201171875	N/A	56.25006372	< 1.20849609375	13.18944928	397.4523226	< 9.86328125	7.651074439	< 2.11181640625	65.3889082	7.223366913	79.62587197	0.918308166	1.566105696	66.1086171	45.16616503	6.755841527	4.915116361	156.9692168	20.17951997	3.737467824	5.933117925	195.7445794	623.1394665	14.97661978
DataType:	Avg Range
Sample	IL-10	IL-1 beta	IL-2	IP-10 (CXCL-10)	IL-4	IL-5	IL-6	IL-22	IL-9	IL-13	IL-27	IL-23	IFN gamma	IL-12p70	GM-CSF	GRO alpha (CXCL1)	RANTES (CCL5)	TNF alpha	MIP-1 alpha (CCL3)	MCP-3 (CCL7)	MCP-1 (CCL2)	IL-17A (CTLA-8)	MIP-2 alpha (CXCL2)	Eotaxin (CCL11)	IL-18	MIP-1 beta (CCL4)
Standard1			Invalid curve fit
Standard2			Invalid curve fit
Standard3			Invalid curve fit
Standard4			Invalid curve fit
Standard5			Invalid curve fit
Standard6			Invalid curve fit
Standard7			Invalid curve fit
G2 LG Homo Ms1			Invalid curve fit
G2 LG Homo Ms2			Invalid curve fit
G2 LG Homo Ms3			Invalid curve fit
G2 LG Homo Ms4			Invalid curve fit
G2 LG Homo Ms5			Invalid curve fit
G2 LG Homo Ms6			Invalid curve fit
G2 LG Homo Ms7			Invalid curve fit
G3 LG Homo Ms1			Invalid curve fit
G3 LG Homo Ms2			Invalid curve fit
G3 LG Homo Ms3			Invalid curve fit
G3 LG Homo Ms4			Invalid curve fit
G3 LG Homo Ms5			Invalid curve fit
G3 LG Homo Ms6			Invalid curve fit
G3 LG Homo Ms7			Invalid curve fit
G4 LG Homo Ms1			Invalid curve fit
G4 LG Homo Ms2			Invalid curve fit
G4 LG Homo Ms3			Invalid curve fit
G4 LG Homo Ms4			Invalid curve fit
G4 LG Homo Ms5			Invalid curve fit
G4 LG Homo Ms6			Invalid curve fit
G4 LG Homo Ms7			Invalid curve fit
G2 Serum Ms1			Invalid curve fit
G2 Serum Ms2			Invalid curve fit
G2 Serum Ms3			Invalid curve fit
G2 Serum Ms4			Invalid curve fit
G2 Serum Ms5			Invalid curve fit
G2 Serum Ms6			Invalid curve fit
G2 Serum Ms7			Invalid curve fit
G3 Serum Ms1			Invalid curve fit
G3 Serum Ms2			Invalid curve fit
G3 Serum Ms3			Invalid curve fit
G3 Serum Ms4			Invalid curve fit
G3 Serum Ms5			Invalid curve fit
G3 Serum Ms6			Invalid curve fit
G3 Serum Ms7			Invalid curve fit
G4 Serum Ms1			Invalid curve fit
G4 Serum Ms2			Invalid curve fit
G4 Serum Ms3			Invalid curve fit
G4 Serum Ms4			Invalid curve fit
G4 Serum Ms5			Invalid curve fit
G4 Serum Ms6			Invalid curve fit
G4 Serum Ms7			Invalid curve fit
G2 BM sup Ms1			Invalid curve fit
G2 BM sup Ms2			Invalid curve fit
G2 BM sup Ms3			Invalid curve fit
G2 BM sup Ms4			Invalid curve fit
G2 BM sup Ms5			Invalid curve fit
G2 BM sup Ms6			Invalid curve fit
G2 BM sup Ms7			Invalid curve fit
G3 BM sup Ms1			Invalid curve fit
G3 BM sup Ms2			Invalid curve fit
G3 BM sup Ms3			Invalid curve fit
G3 BM sup Ms4			Invalid curve fit
G3 BM sup Ms5			Invalid curve fit
G3 BM sup Ms6			Invalid curve fit
G3 BM sup Ms7			Invalid curve fit
G4 BM sup Ms1			Invalid curve fit
G4 BM sup Ms2			Invalid curve fit
G4 BM sup Ms3			Invalid curve fit
G4 BM sup Ms4			Invalid curve fit
G4 BM sup Ms5			Invalid curve fit
G4 BM sup Ms6			Invalid curve fit
G4 BM sup Ms7			Invalid curve fit
PreRx LG Homo Ms1			Invalid curve fit
PreRx LG Homo Ms2			Invalid curve fit
PreRx LG Homo Ms3			Invalid curve fit
PreRx LG Homo Ms4			Invalid curve fit
PreRx LG Homo Ms5			Invalid curve fit
PreRx BM sup Ms1			Invalid curve fit
PreRx BM sup Ms2			Invalid curve fit
PreRx BM sup Ms3			Invalid curve fit										Invalid()	Invalid()							Invalid()				Invalid()
PreRx BM sup Ms4			Invalid curve fit
PreRx BM sup Ms5			Invalid curve fit						Invalid()
PreRx Serum Ms1	Invalid()	Invalid()	Invalid(Invalid curve fit)	Invalid()		Invalid()	Invalid()	Invalid()	Invalid()	Invalid()			Invalid()	Invalid()	Invalid()		Invalid()	Invalid()	Invalid()	Invalid()	Invalid()			Invalid()	Invalid()	Invalid()
PreRx Serum Ms2			Invalid curve fit
PreRx Serum Ms3			Invalid curve fit
PreRx Serum Ms4			Invalid curve fit
PreRx Serum Ms5	Invalid()		Invalid curve fit
DataType:	%CV Replicates
Sample	IL-10	IL-1 beta	IL-2	IP-10 (CXCL-10)	IL-4	IL-5	IL-6	IL-22	IL-9	IL-13	IL-27	IL-23	IFN gamma	IL-12p70	GM-CSF	GRO alpha (CXCL1)	RANTES (CCL5)	TNF alpha	MIP-1 alpha (CCL3)	MCP-3 (CCL7)	MCP-1 (CCL2)	IL-17A (CTLA-8)	MIP-2 alpha (CXCL2)	Eotaxin (CCL11)	IL-18	MIP-1 beta (CCL4)
Standard1	0	NaN	NaN	0	6.416742638	4.499874999	0	NaN	NaN	0	0	7.925796044	0	NaN	0	7.289732802	0	NaN	0.238211314	3.562094346	NaN	17.56449644	17.437693	0	0	NaN
Standard2	2.62642572	6.181637341	NaN	5.978595032	3.399206937	10.35823129	6.866002603	11.04141947	4.918037062	0.911435164	2.062722286	2.376831876	11.75531178	2.412497291	0.518330299	5.401744301	12.37398287	3.771857869	0.855994533	0.571119855	9.852943124	2.227014567	6.636370028	7.578125119	1.515825483	1.154404533
Standard3	3.833616511	3.174994611	NaN	8.73082364	13.17080827	6.662062678	9.168146006	5.737525629	1.980968248	9.969933816	0.996348671	2.412560489	1.784530504	0	8.805425859	7.904166141	4.752131226	0.656668004	12.12204615	11.23238984	9.256931354	10.16855586	7.09743353	4.8031299	3.037980166	5.733330399
Standard4	51.40713529	85.57692372	NaN	14.83926522	10.18787687	60.66866133	49.49548571	83.67703496	108.314057	34.34507982	65.85452266	55.72949763	48.61805595	48.47752273	42.35325311	14.17793889	18.52446351	33.59414242	29.66617564	0.953945831	79.43568434	27.62375622	10.1437531	37.4405188	51.9258814	102.9283065
Standard5	3.525008038	11.52829388	NaN	10.74579554	5.999507161	0	2.598503521	8.634506077	9.551858511	7.244095805	5.942947518	12.77726713	0.180723102	14.40809565	15.74648409	4.697055741	2.592131567	5.472412955	9.150522921	9.948710971	8.23248814	7.967423086	0	10.6466753	2.656686866	18.86927585
Standard6	10.24871234	31.35123818	NaN	45.97702767	28.24195571	73.53390739	9.813251776	57.92990029	52.84690585	60.59790393	19.91937148	35.02275376	6.932157906	32.52971997	12.45351151	67.34240079	NaN	25.5265433	NaN	NaN	30.6992213	35.27395872	93.72328153	85.16916146	115.7842699	44.92553493
Standard7	0	35.23631386	NaN	47.03937285	15.15944389	NaN	0	0	7.384444985	0	0	28.10201987	NaN	10.4319035	16.91913493	NaN	NaN	0	43.74481329	26.29977461	0	0	0	125.4882419	0	27.06955784
G2 LG Homo Ms1
G2 LG Homo Ms2
G2 LG Homo Ms3
G2 LG Homo Ms4
G2 LG Homo Ms5
G2 LG Homo Ms6
G2 LG Homo Ms7
G3 LG Homo Ms1
G3 LG Homo Ms2
G3 LG Homo Ms3
G3 LG Homo Ms4
G3 LG Homo Ms5
G3 LG Homo Ms6
G3 LG Homo Ms7
G4 LG Homo Ms1
G4 LG Homo Ms2
G4 LG Homo Ms3
G4 LG Homo Ms4
G4 LG Homo Ms5
G4 LG Homo Ms6
G4 LG Homo Ms7
G2 Serum Ms1
G2 Serum Ms2
G2 Serum Ms3
G2 Serum Ms4
G2 Serum Ms5
G2 Serum Ms6
G2 Serum Ms7
G3 Serum Ms1
G3 Serum Ms2
G3 Serum Ms3
G3 Serum Ms4
G3 Serum Ms5
G3 Serum Ms6
G3 Serum Ms7
G4 Serum Ms1
G4 Serum Ms2
G4 Serum Ms3
G4 Serum Ms4
G4 Serum Ms5
G4 Serum Ms6
G4 Serum Ms7
G2 BM sup Ms1
G2 BM sup Ms2
G2 BM sup Ms3
G2 BM sup Ms4
G2 BM sup Ms5
G2 BM sup Ms6
G2 BM sup Ms7
G3 BM sup Ms1
G3 BM sup Ms2
G3 BM sup Ms3
G3 BM sup Ms4
G3 BM sup Ms5
G3 BM sup Ms6
G3 BM sup Ms7
G4 BM sup Ms1
G4 BM sup Ms2
G4 BM sup Ms3
G4 BM sup Ms4
G4 BM sup Ms5
G4 BM sup Ms6
G4 BM sup Ms7
PreRx LG Homo Ms1
PreRx LG Homo Ms2
PreRx LG Homo Ms3
PreRx LG Homo Ms4
PreRx LG Homo Ms5
PreRx BM sup Ms1
PreRx BM sup Ms2
PreRx BM sup Ms3
PreRx BM sup Ms4
PreRx BM sup Ms5
PreRx Serum Ms1
PreRx Serum Ms2
PreRx Serum Ms3
PreRx Serum Ms4
PreRx Serum Ms5
DataType:	% Recovery
Location	Sample	IL-10	IL-1 beta	IL-2	IP-10 (CXCL-10)	IL-4	IL-5	IL-6	IL-22	IL-9	IL-13	IL-27	IL-23	IFN gamma	IL-12p70	GM-CSF	GRO alpha (CXCL1)	RANTES (CCL5)	TNF alpha	MIP-1 alpha (CCL3)	MCP-3 (CCL7)	MCP-1 (CCL2)	IL-17A (CTLA-8)	MIP-2 alpha (CXCL2)	Eotaxin (CCL11)	IL-18	MIP-1 beta (CCL4)
1(1,A1)	Standard1	N/A	40.84	0	N/A	114.14	97.16	N/A	50.46	113.22	N/A	N/A	106.3	N/A	4.11	N/A	85.22	N/A	10.34	89.15	148.72	N/A	103.36	88.76	N/A	N/A	29.57
2(1,B1)	Standard2	74.66	108	0	73.71	86.32	92.15	64.46	101.05	88.7	81.75	30.45	97.73	61.44	17.97	38.64	109.49	78.14	37.53	115.65	93.93	113.02	88.89	92.43	42.2	35.72	111.66
3(1,C1)	Standard3	110.91	257.09	0	116.59	129.4	159.33	116.59	241.46	244.4	130.08	101.44	139.89	104.87	N/A	115.62	132.4	117.18	109.12	127.15	94.54	270.75	137.34	114.93	117.71	111.49	311.35
4(1,D1)	Standard4	98.34	57.81	0	82.51	90.6	65.51	98.58	59.04	52.2	71.61	92.71	61.4	98.9	72.68	74.76	76.9	78.51	77	75.73	100.22	67.43	74.74	86.68	73.89	79.94	60.74
5(1,E1)	Standard5	566.51	183.79	0	123.61	101.41	162.15	549.12	216.41	268.68	139.38	581.59	141.68	529.29	155.9	144.11	127.8	155.37	114.48	196.8	192.73	210.04	119.72	129.28	172.45	217.14	426.97
6(1,F1)	Standard6	1,642.41	180.56	0	161.12	135.13	248.4	1,698.50	301.34	178.89	191.48	1,229.59	145.18	1,658.66	120.49	105.98	272.99	343.86	126.79	407.72	446.61	144.18	143.78	271.99	299.56	380.47	276.38
7(1,G1)	Standard7	N/A	74.38	0	165.65	90.87	313.8	N/A	77.12	95.16	100.83	N/A	128.29	N/A	95.3	91.4	556.16	N/A	99.68	599.42	984.28	94.39	100	220.69	389.34	151.7	75.9
9(1,A2)	Standard1	N/A	N/A	0	N/A	104.23	103.55	N/A	N/A	N/A	N/A	N/A	95.01	N/A	N/A	N/A	94.48	N/A	N/A	89.45	156.4	29.43	132.67	113.73	N/A	N/A	N/A
10(1,B2)	Standard2	71.93	117.87	0	80.22	90.57	106.72	71.03	118.17	95.09	82.81	31.35	101.07	72.58	17.37	38.92	118.18	93.13	39.59	117.06	93.17	98.3	91.74	101.53	46.98	34.96	113.49
11(1,C2)	Standard3	105.06	245.8	0	103.03	107.35	144.99	102.4	222.63	237.64	112.95	100.02	135.19	102.26	N/A	102.07	118.38	109.56	108.11	107.08	80.63	237.48	118.91	103.94	109.98	106.8	287.09
12(1,D2)	Standard4	210.67	235	0	101.86	104.66	163.94	204.75	230.16	393.77	117.55	254.3	141.27	202.52	148.5	138.69	94.03	102.18	124.98	115.93	101.58	240.25	111.02	100.08	127.11	172.7	385.56
13(1,E2)	Standard5	538.96	156.08	0	106.15	93.16	162.15	529.3	244.55	234.68	125.79	534.68	118.2	527.94	127.07	115.24	119.59	149.78	105.95	172.88	167.4	186.93	106.95	129.28	148.31	209.14	326.44
14(1,F2)	Standard6	1,420.45	115.03	0	82.06	90.14	78.45	1,478.07	126.21	81.56	76.61	925.98	87.54	1,503.65	75.43	88.83	96.87	N/A	88.02	N/A	N/A	92.75	86.37	55.17	74.37	37.92	143.12
15(1,G2)	Standard7	N/A	123.74	0	82.96	112.7	N/A	N/A	77.12	105.65	100.83	N/A	85.76	3,409.41	110.48	116.24	N/A	278.23	99.68	316.2	675.6	94.39	100	220.69	23.24	151.7	111.84
DataType:	Comments
Location	Sample	IL-10	IL-1 beta	IL-2	IP-10 (CXCL-10)	IL-4	IL-5	IL-6	IL-22	IL-9	IL-13	IL-27	IL-23	IFN gamma	IL-12p70	GM-CSF	GRO alpha (CXCL1)	RANTES (CCL5)	TNF alpha	MIP-1 alpha (CCL3)	MCP-3 (CCL7)	MCP-1 (CCL2)	IL-17A (CTLA-8)	MIP-2 alpha (CXCL2)	Eotaxin (CCL11)	IL-18	MIP-1 beta (CCL4)
1(1,A1)	Standard1			Invalid curve fit		Extrapolated							Extrapolated
2(1,B1)	Standard2			Invalid curve fit											Extrapolated
3(1,C1)	Standard3			Invalid curve fit
4(1,D1)	Standard4			Invalid curve fit
5(1,E1)	Standard5			Invalid curve fit
6(1,F1)	Standard6			Invalid curve fit
7(1,G1)	Standard7		Extrapolated	Invalid curve fit		Extrapolated				Extrapolated					Extrapolated	Extrapolated											Extrapolated
8(1,H1)	Background0
9(1,A2)	Standard1			Invalid curve fit			Extrapolated										Extrapolated			Extrapolated	Extrapolated		Extrapolated	Extrapolated
10(1,B2)	Standard2			Invalid curve fit											Extrapolated
11(1,C2)	Standard3			Invalid curve fit
12(1,D2)	Standard4			Invalid curve fit
13(1,E2)	Standard5			Invalid curve fit
14(1,F2)	Standard6			Invalid curve fit													Extrapolated								Extrapolated
15(1,G2)	Standard7			Invalid curve fit	Extrapolated								Extrapolated							Extrapolated	Extrapolated				Extrapolated
16(1,H2)	Background0
17(1,A3)	G2 LG Homo Ms1			Invalid curve fit																	Extrapolated
18(1,B3)	G2 LG Homo Ms2			Invalid curve fit											Extrapolated
19(1,C3)	G2 LG Homo Ms3			Invalid curve fit																	Extrapolated
20(1,D3)	G2 LG Homo Ms4			Invalid curve fit																	Extrapolated
21(1,E3)	G2 LG Homo Ms5			Invalid curve fit																	Extrapolated
22(1,F3)	G2 LG Homo Ms6			Invalid curve fit																	Extrapolated			Extrapolated
23(1,G3)	G2 LG Homo Ms7			Invalid curve fit																	Extrapolated
24(1,H3)	G3 LG Homo Ms1			Invalid curve fit
25(1,A4)	G3 LG Homo Ms2			Invalid curve fit		Extrapolated									Extrapolated
26(1,B4)	G3 LG Homo Ms3			Invalid curve fit		Extrapolated									Extrapolated
27(1,C4)	G3 LG Homo Ms4			Invalid curve fit
28(1,D4)	G3 LG Homo Ms5			Invalid curve fit
29(1,E4)	G3 LG Homo Ms6			Invalid curve fit							Extrapolated				Extrapolated
30(1,F4)	G3 LG Homo Ms7			Invalid curve fit											Extrapolated
31(1,G4)	G4 LG Homo Ms1			Invalid curve fit											Extrapolated
32(1,H4)	G4 LG Homo Ms2			Invalid curve fit		Extrapolated					Extrapolated				Extrapolated
33(1,A5)	G4 LG Homo Ms3			Invalid curve fit		Extrapolated					Extrapolated				Extrapolated
34(1,B5)	G4 LG Homo Ms4			Invalid curve fit																	Extrapolated			Extrapolated
35(1,C5)	G4 LG Homo Ms5			Invalid curve fit
36(1,D5)	G4 LG Homo Ms6			Invalid curve fit		Extrapolated
37(1,E5)	G4 LG Homo Ms7			Invalid curve fit											Extrapolated
38(1,F5)	G2 Serum Ms1			Invalid curve fit									Extrapolated		Extrapolated
39(1,G5)	G2 Serum Ms2			Invalid curve fit									Extrapolated		Extrapolated
40(1,H5)	G2 Serum Ms3			Invalid curve fit						Extrapolated			Extrapolated		Extrapolated
41(1,A6)	G2 Serum Ms4			Invalid curve fit		Extrapolated				Extrapolated			Extrapolated		Extrapolated	Extrapolated
42(1,B6)	G2 Serum Ms5			Invalid curve fit		Extrapolated							Extrapolated		Extrapolated	Extrapolated
43(1,C6)	G2 Serum Ms6		Extrapolated	Invalid curve fit						Extrapolated	Extrapolated		Extrapolated		Extrapolated	Extrapolated
44(1,D6)	G2 Serum Ms7			Invalid curve fit											Extrapolated				Extrapolated	Extrapolated			Extrapolated
45(1,E6)	G3 Serum Ms1			Invalid curve fit						Extrapolated	Extrapolated		Extrapolated		Extrapolated
46(1,F6)	G3 Serum Ms2			Invalid curve fit									Extrapolated		Extrapolated
47(1,G6)	G3 Serum Ms3			Invalid curve fit									Extrapolated		Extrapolated
48(1,H6)	G3 Serum Ms4			Invalid curve fit						Extrapolated			Extrapolated		Extrapolated
49(1,A7)	G3 Serum Ms5		Extrapolated	Invalid curve fit									Extrapolated		Extrapolated
50(1,B7)	G3 Serum Ms6			Invalid curve fit											Extrapolated								Extrapolated
51(1,C7)	G3 Serum Ms7			Invalid curve fit									Extrapolated		Extrapolated					Extrapolated
52(1,D7)	G4 Serum Ms1			Invalid curve fit						Extrapolated					Extrapolated								Extrapolated
53(1,E7)	G4 Serum Ms2			Invalid curve fit									Extrapolated		Extrapolated
54(1,F7)	G4 Serum Ms3			Invalid curve fit						Extrapolated			Extrapolated		Extrapolated
55(1,G7)	G4 Serum Ms4			Invalid curve fit						Extrapolated			Extrapolated		Extrapolated		Extrapolated
56(1,H7)	G4 Serum Ms5			Invalid curve fit						Extrapolated			Extrapolated		Extrapolated		Extrapolated
57(1,A8)	G4 Serum Ms6			Invalid curve fit									Extrapolated		Extrapolated
58(1,B8)	G4 Serum Ms7			Invalid curve fit						Extrapolated			Extrapolated		Extrapolated
59(1,C8)	G2 BM sup Ms1			Invalid curve fit		Extrapolated				Extrapolated			Extrapolated		Extrapolated	Extrapolated
60(1,D8)	G2 BM sup Ms2			Invalid curve fit		Extrapolated				Extrapolated			Extrapolated		Extrapolated
61(1,E8)	G2 BM sup Ms3			Invalid curve fit		Extrapolated				Extrapolated			Extrapolated		Extrapolated	Extrapolated
62(1,F8)	G2 BM sup Ms4			Invalid curve fit						Extrapolated			Extrapolated		Extrapolated								Extrapolated
63(1,G8)	G2 BM sup Ms5			Invalid curve fit		Extrapolated				Extrapolated					Extrapolated	Extrapolated
64(1,H8)	G2 BM sup Ms6			Invalid curve fit		Extrapolated							Extrapolated		Extrapolated	Extrapolated
65(1,A9)	G2 BM sup Ms7			Invalid curve fit		Extrapolated				Extrapolated			Extrapolated		Extrapolated
66(1,B9)	G3 BM sup Ms1			Invalid curve fit		Extrapolated				Extrapolated			Extrapolated		Extrapolated								Extrapolated
67(1,C9)	G3 BM sup Ms2			Invalid curve fit		Extrapolated				Extrapolated			Extrapolated		Extrapolated
68(1,D9)	G3 BM sup Ms3			Invalid curve fit		Extrapolated				Extrapolated			Extrapolated		Extrapolated
69(1,E9)	G3 BM sup Ms4			Invalid curve fit		Extrapolated				Extrapolated			Extrapolated		Extrapolated
70(1,F9)	G3 BM sup Ms5			Invalid curve fit		Extrapolated				Extrapolated			Extrapolated		Extrapolated								Extrapolated				Extrapolated
71(1,G9)	G3 BM sup Ms6			Invalid curve fit		Extrapolated				Extrapolated			Extrapolated		Extrapolated
72(1,H9)	G3 BM sup Ms7			Invalid curve fit		Extrapolated				Extrapolated					Extrapolated
73(1,A10)	G4 BM sup Ms1			Invalid curve fit									Extrapolated		Extrapolated					Extrapolated			Extrapolated
74(1,B10)	G4 BM sup Ms2		Extrapolated	Invalid curve fit						Extrapolated			Extrapolated		Extrapolated						Extrapolated		Extrapolated		Extrapolated
75(1,C10)	G4 BM sup Ms3			Invalid curve fit						Extrapolated			Extrapolated		Extrapolated								Extrapolated
76(1,D10)	G4 BM sup Ms4			Invalid curve fit						Extrapolated			Extrapolated		Extrapolated								Extrapolated
77(1,E10)	G4 BM sup Ms5			Invalid curve fit						Extrapolated			Extrapolated		Extrapolated								Extrapolated
78(1,F10)	G4 BM sup Ms6		Extrapolated	Invalid curve fit						Extrapolated			Extrapolated		Extrapolated										Extrapolated
79(1,G10)	G4 BM sup Ms7			Invalid curve fit						Extrapolated			Extrapolated		Extrapolated		Extrapolated
80(1,H10)	PreRx LG Homo Ms1			Invalid curve fit																	Extrapolated			Extrapolated
81(1,A11)	PreRx LG Homo Ms2			Invalid curve fit																	Extrapolated			Extrapolated
82(1,B11)	PreRx LG Homo Ms3			Invalid curve fit																	Extrapolated
83(1,C11)	PreRx LG Homo Ms4			Invalid curve fit											Extrapolated
84(1,D11)	PreRx LG Homo Ms5			Invalid curve fit																	Extrapolated
85(1,E11)	PreRx BM sup Ms1			Invalid curve fit						Extrapolated					Extrapolated		Extrapolated
86(1,F11)	PreRx BM sup Ms2			Invalid curve fit		Extrapolated				Extrapolated					Extrapolated
87(1,G11)	PreRx BM sup Ms3			Invalid curve fit		Extrapolated				Extrapolated					Extrapolated
88(1,H11)	PreRx BM sup Ms4			Invalid curve fit		Extrapolated				Extrapolated					Extrapolated	Extrapolated
89(1,A12)	PreRx BM sup Ms5			Invalid curve fit		Extrapolated				Extrapolated					Extrapolated	Extrapolated
90(1,B12)	PreRx Serum Ms1			Invalid curve fit		Extrapolated	Extrapolated			Extrapolated			Extrapolated		Extrapolated								Extrapolated
91(1,C12)	PreRx Serum Ms2		Extrapolated	Invalid curve fit									Extrapolated		Extrapolated												Extrapolated
92(1,D12)	PreRx Serum Ms3			Invalid curve fit									Extrapolated		Extrapolated
93(1,E12)	PreRx Serum Ms4			Invalid curve fit		Extrapolated					Extrapolated		Extrapolated		Extrapolated
94(1,F12)	PreRx Serum Ms5			Invalid curve fit						Extrapolated			Extrapolated		Extrapolated	Extrapolated
DataType:	Units
Analyte:	IL-10	IL-1 beta	IL-2	IP-10 (CXCL-10)	IL-4	IL-5	IL-6	IL-22	IL-9	IL-13	IL-27	IL-23	IFN gamma	IL-12p70	GM-CSF	GRO alpha (CXCL1)	RANTES (CCL5)	TNF alpha	MIP-1 alpha (CCL3)	MCP-3 (CCL7)	MCP-1 (CCL2)	IL-17A (CTLA-8)	MIP-2 alpha (CXCL2)	Eotaxin (CCL11)	IL-18	MIP-1 beta (CCL4)
BeadID:	13	19	20	22	26	27	28	33	34	35	36	37	38	39	42	43	44	45	47	48	51	52	55	62	66	72
Units:	pg/mL	pg/mL	pg/mL	pg/mL	pg/mL	pg/mL	pg/mL	pg/mL	pg/mL	pg/mL	pg/mL	pg/mL	pg/mL	pg/mL	pg/mL	pg/mL	pg/mL	pg/mL	pg/mL	pg/mL	pg/mL	pg/mL	pg/mL	pg/mL	pg/mL	pg/mL
DataType:	Standard Expected Concentration
Reagent	IL-10	IL-1 beta	IL-2	IP-10 (CXCL-10)	IL-4	IL-5	IL-6	IL-22	IL-9	IL-13	IL-27	IL-23	IFN gamma	IL-12p70	GM-CSF	GRO alpha (CXCL1)	RANTES (CCL5)	TNF alpha	MIP-1 alpha (CCL3)	MCP-3 (CCL7)	MCP-1 (CCL2)	IL-17A (CTLA-8)	MIP-2 alpha (CXCL2)	Eotaxin (CCL11)	IL-18	MIP-1 beta (CCL4)
Standard1	8400	4350	5250	2250	4950	8000	19500	40400	66900	8650	8350	34500	4800	6550	9950	5950	10800	11700	1400	900	28300	5750	3350	2550	207000	6200
Standard2	2100	1087.5	1312.5	562.5	1237.5	2000	4875	10100	16725	2162.5	2087.5	8625	1200	1637.5	2487.5	1487.5	2700	2925	350	225	7075	1437.5	837.5	637.5	51750	1550
Standard3	525	271.875	328.125	140.625	309.375	500	1218.75	2525	4181.25	540.625	521.875	2156.25	300	409.375	621.875	371.875	675	731.25	87.5	56.25	1768.75	359.375	209.375	159.375	12937.5	387.5
Standard4	131.25	67.96875	82.03125	35.15625	77.34375	125	304.6875	631.25	1045.3125	135.15625	130.46875	539.0625	75	102.34375	155.46875	92.96875	168.75	182.8125	21.875	14.0625	442.1875	89.84375	52.34375	39.84375	3234.375	96.875
Standard5	32.8125	16.9921875	20.5078125	8.7890625	19.3359375	31.25	76.171875	157.8125	261.328125	33.7890625	32.6171875	134.765625	18.75	25.5859375	38.8671875	23.2421875	42.1875	45.703125	5.46875	3.515625	110.546875	22.4609375	13.0859375	9.9609375	808.59375	24.21875
Standard6	8.203125	4.248046875	5.126953125	2.197265625	4.833984375	7.8125	19.04296875	39.453125	65.33203125	8.447265625	8.154296875	33.69140625	4.6875	6.396484375	9.716796875	5.810546875	10.546875	11.42578125	1.3671875	0.87890625	27.63671875	5.615234375	3.271484375	2.490234375	202.1484375	6.0546875
Standard7	2.05078125	1.062011719	1.281738281	0.549316406	1.208496094	1.953125	4.760742188	9.86328125	16.33300781	2.111816406	2.038574219	8.422851563	1.171875	1.599121094	2.429199219	1.452636719	2.63671875	2.856445313	0.341796875	0.219726563	6.909179688	1.403808594	0.817871094	0.622558594	50.53710938	1.513671875
DataType:	Control Expected Concentration
Reagent	IL-10	IL-1 beta	IL-2	IP-10 (CXCL-10)	IL-4	IL-5	IL-6	IL-22	IL-9	IL-13	IL-27	IL-23	IFN gamma	IL-12p70	GM-CSF	GRO alpha (CXCL1)	RANTES (CCL5)	TNF alpha	MIP-1 alpha (CCL3)	MCP-3 (CCL7)	MCP-1 (CCL2)	IL-17A (CTLA-8)	MIP-2 alpha (CXCL2)	Eotaxin (CCL11)	IL-18	MIP-1 beta (CCL4)
DataType:	Control Range - Low
Reagent	IL-10	IL-1 beta	IL-2	IP-10 (CXCL-10)	IL-4	IL-5	IL-6	IL-22	IL-9	IL-13	IL-27	IL-23	IFN gamma	IL-12p70	GM-CSF	GRO alpha (CXCL1)	RANTES (CCL5)	TNF alpha	MIP-1 alpha (CCL3)	MCP-3 (CCL7)	MCP-1 (CCL2)	IL-17A (CTLA-8)	MIP-2 alpha (CXCL2)	Eotaxin (CCL11)	IL-18	MIP-1 beta (CCL4)
DataType:	Control Range - High
Reagent	IL-10	IL-1 beta	IL-2	IP-10 (CXCL-10)	IL-4	IL-5	IL-6	IL-22	IL-9	IL-13	IL-27	IL-23	IFN gamma	IL-12p70	GM-CSF	GRO alpha (CXCL1)	RANTES (CCL5)	TNF alpha	MIP-1 alpha (CCL3)	MCP-3 (CCL7)	MCP-1 (CCL2)	IL-17A (CTLA-8)	MIP-2 alpha (CXCL2)	Eotaxin (CCL11)	IL-18	MIP-1 beta (CCL4)
DataType:	Per Bead Count
Analyte:	IL-10	IL-1 beta	IL-2	IP-10 (CXCL-10)	IL-4	IL-5	IL-6	IL-22	IL-9	IL-13	IL-27	IL-23	IFN gamma	IL-12p70	GM-CSF	GRO alpha (CXCL1)	RANTES (CCL5)	TNF alpha	MIP-1 alpha (CCL3)	MCP-3 (CCL7)	MCP-1 (CCL2)	IL-17A (CTLA-8)	MIP-2 alpha (CXCL2)	Eotaxin (CCL11)	IL-18	MIP-1 beta (CCL4)
BeadID:	13	19	20	22	26	27	28	33	34	35	36	37	38	39	42	43	44	45	47	48	51	52	55	62	66	72
Per Bead:	100	100	100	100	100	100	100	100	100	100	100	100	100	100	100	100	100	100	100	100	100	100	100	100	100	100
DataType:	Dilution Factor
Location	Sample	Dilution Factor
1(1,A1)	Standard1
2(1,B1)	Standard2
3(1,C1)	Standard3
4(1,D1)	Standard4
5(1,E1)	Standard5
6(1,F1)	Standard6
7(1,G1)	Standard7
8(1,H1)	Background0
9(1,A2)	Standard1
10(1,B2)	Standard2
11(1,C2)	Standard3
12(1,D2)	Standard4
13(1,E2)	Standard5
14(1,F2)	Standard6
15(1,G2)	Standard7
16(1,H2)	Background0
17(1,A3)	G2 LG Homo Ms1	1
18(1,B3)	G2 LG Homo Ms2	1
19(1,C3)	G2 LG Homo Ms3	1
20(1,D3)	G2 LG Homo Ms4	1
21(1,E3)	G2 LG Homo Ms5	1
22(1,F3)	G2 LG Homo Ms6	1
23(1,G3)	G2 LG Homo Ms7	1
24(1,H3)	G3 LG Homo Ms1	1
25(1,A4)	G3 LG Homo Ms2	1
26(1,B4)	G3 LG Homo Ms3	1
27(1,C4)	G3 LG Homo Ms4	1
28(1,D4)	G3 LG Homo Ms5	1
29(1,E4)	G3 LG Homo Ms6	1
30(1,F4)	G3 LG Homo Ms7	1
31(1,G4)	G4 LG Homo Ms1	1
32(1,H4)	G4 LG Homo Ms2	1
33(1,A5)	G4 LG Homo Ms3	1
34(1,B5)	G4 LG Homo Ms4	1
35(1,C5)	G4 LG Homo Ms5	1
36(1,D5)	G4 LG Homo Ms6	1
37(1,E5)	G4 LG Homo Ms7	1
38(1,F5)	G2 Serum Ms1	1
39(1,G5)	G2 Serum Ms2	1
40(1,H5)	G2 Serum Ms3	1
41(1,A6)	G2 Serum Ms4	1
42(1,B6)	G2 Serum Ms5	1
43(1,C6)	G2 Serum Ms6	1
44(1,D6)	G2 Serum Ms7	1
45(1,E6)	G3 Serum Ms1	1
46(1,F6)	G3 Serum Ms2	1
47(1,G6)	G3 Serum Ms3	1
48(1,H6)	G3 Serum Ms4	1
49(1,A7)	G3 Serum Ms5	1
50(1,B7)	G3 Serum Ms6	1
51(1,C7)	G3 Serum Ms7	1
52(1,D7)	G4 Serum Ms1	1
53(1,E7)	G4 Serum Ms2	1
54(1,F7)	G4 Serum Ms3	1
55(1,G7)	G4 Serum Ms4	1
56(1,H7)	G4 Serum Ms5	1
57(1,A8)	G4 Serum Ms6	1
58(1,B8)	G4 Serum Ms7	1
59(1,C8)	G2 BM sup Ms1	1
60(1,D8)	G2 BM sup Ms2	1
61(1,E8)	G2 BM sup Ms3	1
62(1,F8)	G2 BM sup Ms4	1
63(1,G8)	G2 BM sup Ms5	1
64(1,H8)	G2 BM sup Ms6	1
65(1,A9)	G2 BM sup Ms7	1
66(1,B9)	G3 BM sup Ms1	1
67(1,C9)	G3 BM sup Ms2	1
68(1,D9)	G3 BM sup Ms3	1
69(1,E9)	G3 BM sup Ms4	1
70(1,F9)	G3 BM sup Ms5	1
71(1,G9)	G3 BM sup Ms6	1
72(1,H9)	G3 BM sup Ms7	1
73(1,A10)	G4 BM sup Ms1	1
74(1,B10)	G4 BM sup Ms2	1
75(1,C10)	G4 BM sup Ms3	1
76(1,D10)	G4 BM sup Ms4	1
77(1,E10)	G4 BM sup Ms5	1
78(1,F10)	G4 BM sup Ms6	1
79(1,G10)	G4 BM sup Ms7	1
80(1,H10)	PreRx LG Homo Ms1	1
81(1,A11)	PreRx LG Homo Ms2	1
82(1,B11)	PreRx LG Homo Ms3	1
83(1,C11)	PreRx LG Homo Ms4	1
84(1,D11)	PreRx LG Homo Ms5	1
85(1,E11)	PreRx BM sup Ms1	1
86(1,F11)	PreRx BM sup Ms2	1
87(1,G11)	PreRx BM sup Ms3	1
88(1,H11)	PreRx BM sup Ms4	1
89(1,A12)	PreRx BM sup Ms5	1
90(1,B12)	PreRx Serum Ms1	1
91(1,C12)	PreRx Serum Ms2	1
92(1,D12)	PreRx Serum Ms3	1
93(1,E12)	PreRx Serum Ms4	1
94(1,F12)	PreRx Serum Ms5	1
DataType:	Analysis Types
Analyte:	IL-10	IL-1 beta	IL-2	IP-10 (CXCL-10)	IL-4	IL-5	IL-6	IL-22	IL-9	IL-13	IL-27	IL-23	IFN gamma	IL-12p70	GM-CSF	GRO alpha (CXCL1)	RANTES (CCL5)	TNF alpha	MIP-1 alpha (CCL3)	MCP-3 (CCL7)	MCP-1 (CCL2)	IL-17A (CTLA-8)	MIP-2 alpha (CXCL2)	Eotaxin (CCL11)	IL-18	MIP-1 beta (CCL4)
AnalysisType	Logistic 5P Weighted	Logistic 5P Weighted	Logistic 5P Weighted	Logistic 5P Weighted	Logistic 5P Weighted	Logistic 5P Weighted	Logistic 5P Weighted	Logistic 5P Weighted	Logistic 5P Weighted	Logistic 5P Weighted	Logistic 5P Weighted	Logistic 5P Weighted	Logistic 5P Weighted	Logistic 5P Weighted	Logistic 5P Weighted	Logistic 5P Weighted	Logistic 5P Weighted	Logistic 5P Weighted	Logistic 5P Weighted	Logistic 5P Weighted	Logistic 5P Weighted	Logistic 5P Weighted	Logistic 5P Weighted	Logistic 5P Weighted	Logistic 5P Weighted	Logistic 5P Weighted
DataType:	Analysis Coefficients
Analyte:	IL-10	IL-1 beta	IL-2	IP-10 (CXCL-10)	IL-4	IL-5	IL-6	IL-22	IL-9	IL-13	IL-27	IL-23	IFN gamma	IL-12p70	GM-CSF	GRO alpha (CXCL1)	RANTES (CCL5)	TNF alpha	MIP-1 alpha (CCL3)	MCP-3 (CCL7)	MCP-1 (CCL2)	IL-17A (CTLA-8)	MIP-2 alpha (CXCL2)	Eotaxin (CCL11)	IL-18	MIP-1 beta (CCL4)
Coefficient A	3.245969699	1.249709003		0.892764521	0.5392297	0.367661138	3.000171358	1.129206316	-2.888487109	4.689010511	7.695823324	-0.158894954	10.94284502	-12.27647536	0.112230339	-0.343945286	-0.701928761	0.528024075	3.80038401	0.072796381	0.980058452	-0.802148466	0.835090352	0.976342366	1.42336183	2.026899421
Coefficient B	8547.810096	8802.928629		7284.052113	15985.26185	4667.565698	5834.512263	3757.020089	1355.655297	7040.566229	1938.478841	5633.278873	7349.835437	1423.167237	3574.212416	29981.2948	2343.190105	2209.349632	84782.8144	28233.24813	11202.17737	2261.459738	14941.67467	1709.184955	2631.615401	10479.16237
Coefficient C	0.378048483	1698.960305		298.7829648	1313.535586	8191.684624	1.514683439	19534.39948	16684.90479	1356.853221	673.3029373	29795.43313	2.080216247	297.0718095	1026.910817	0.000106893	1645.355583	1120.415586	0.0009873	1.50E-06	8235.464253	1625.383494	339.1875185	280.6435233	18882.70811	1841.123186
Coefficient D	-0.877816415	-24.58340706		-3.110556353	-0.692060387	-2.194474103	-0.995322818	-17.80290567	-2.731775605	-3.334529078	-46.43354746	-3.019355782	-1.254286665	-31.26911418	-20.88791109	-0.2233318	-3.469865937	-25.49458546	-0.252629534	-0.307784727	-53.75003447	-1.407787363	-1.085650408	-23.40249907	-35.77686394	-57.87160817
Coefficient F	1121.203817	0.046963167		0.384636018	1.717857763	0.563871867	1266.757819	0.065988766	0.285414412	0.363434354	0.051509554	0.312978795	484.8535158	0.023305956	0.061270549	123.9412142	0.431980514	0.050735094	77.08239	783.0459568	0.025995086	0.772660038	2.006764881	0.063146928	0.053010256	0.020402235
DataType:	R^2
Analyte:	IL-10	IL-1 beta	IL-2	IP-10 (CXCL-10)	IL-4	IL-5	IL-6	IL-22	IL-9	IL-13	IL-27	IL-23	IFN gamma	IL-12p70	GM-CSF	GRO alpha (CXCL1)	RANTES (CCL5)	TNF alpha	MIP-1 alpha (CCL3)	MCP-3 (CCL7)	MCP-1 (CCL2)	IL-17A (CTLA-8)	MIP-2 alpha (CXCL2)	Eotaxin (CCL11)	IL-18	MIP-1 beta (CCL4)
Value	0.615372473	0.751691364		0.946191302	0.981595781	0.788779907	0.607703022	0.713691564	0.807907765	0.921369038	0.660510796	0.921884377	0.624208966	0.963327881	0.942765427	0.791734609	0.731340815	0.965933196	0.790468008	0.605619802	0.726648149	0.959830094	0.879383906	0.830221468	0.764051463	0.63400458
DataType:	Audit Logs
UserId	Date	Message
admin	5/5/2021 14:00	Batch 'MGJ020-24 Zohaib', Well '1,D1' set to be reacquired.
admin	5/5/2021 14:00	Batch 'MGJ020-24 Zohaib', Well '1,E1' set to be reacquired.
admin	5/5/2021 14:00	Batch 'MGJ020-24 Zohaib', Well '1,F1' set to be reacquired.
admin	5/5/2021 14:00	Batch 'MGJ020-24 Zohaib', Well '1,G1' set to be reacquired.
admin	5/5/2021 14:00	Batch 'MGJ020-24 Zohaib', Well '1,H1' set to be reacquired.
admin	5/5/2021 14:00	Batch 'MGJ020-24 Zohaib', Well '1,A2' set to be reacquired.
admin	5/5/2021 14:00	Batch 'MGJ020-24 Zohaib', Well '1,B2' set to be reacquired.
admin	5/5/2021 14:00	Batch 'MGJ020-24 Zohaib', Well '1,C2' set to be reacquired.
admin	5/5/2021 14:05	Batch 'MGJ020-24 Zohaib', Well '1,G1' set to be reacquired.
admin	5/5/2021 14:19	Invalidated results for well: 1,F12, Analyte name: IL-10, Sample Name: PreRx Serum Ms5
admin	5/5/2021 14:19	Invalidated results for well: 1,B12, Analyte name: IL-10, Sample Name: PreRx Serum Ms1
admin	5/5/2021 14:19	Invalidated results for well: 1,B12, Analyte name: IL-1 beta, Sample Name: PreRx Serum Ms1
admin	5/5/2021 14:19	Invalidated results for well: 1,B12, Analyte name: IL-10, Sample Name: PreRx Serum Ms1
admin	5/5/2021 14:19	Invalidated results for well: 1,B12, Analyte name: IL-1 beta, Sample Name: PreRx Serum Ms1
admin	5/5/2021 14:19	Invalidated results for well: 1,B12, Analyte name: IL-2, Sample Name: PreRx Serum Ms1
admin	5/5/2021 14:19	Invalidated results for well: 1,B12, Analyte name: IP-10 (CXCL-10), Sample Name: PreRx Serum Ms1
admin	5/5/2021 14:19	Invalidated results for well: 1,B12, Analyte name: IL-4, Sample Name: PreRx Serum Ms1
admin	5/5/2021 14:19	Invalidated results for well: 1,B12, Analyte name: IL-5, Sample Name: PreRx Serum Ms1
admin	5/5/2021 14:19	Invalidated results for well: 1,B12, Analyte name: IL-6, Sample Name: PreRx Serum Ms1
admin	5/5/2021 14:19	Invalidated results for well: 1,B12, Analyte name: IL-22, Sample Name: PreRx Serum Ms1
admin	5/5/2021 14:19	Invalidated results for well: 1,B12, Analyte name: IL-9, Sample Name: PreRx Serum Ms1
admin	5/5/2021 14:19	Invalidated results for well: 1,B12, Analyte name: IL-13, Sample Name: PreRx Serum Ms1
admin	5/5/2021 14:19	Invalidated results for well: 1,B12, Analyte name: IL-27, Sample Name: PreRx Serum Ms1
admin	5/5/2021 14:19	Invalidated results for well: 1,B12, Analyte name: IL-23, Sample Name: PreRx Serum Ms1
admin	5/5/2021 14:19	Invalidated results for well: 1,B12, Analyte name: IFN gamma, Sample Name: PreRx Serum Ms1
admin	5/5/2021 14:19	Invalidated results for well: 1,B12, Analyte name: IL-12p70, Sample Name: PreRx Serum Ms1
admin	5/5/2021 14:19	Invalidated results for well: 1,B12, Analyte name: GM-CSF, Sample Name: PreRx Serum Ms1
admin	5/5/2021 14:19	Invalidated results for well: 1,B12, Analyte name: GRO alpha (CXCL1), Sample Name: PreRx Serum Ms1
admin	5/5/2021 14:19	Invalidated results for well: 1,B12, Analyte name: RANTES (CCL5), Sample Name: PreRx Serum Ms1
admin	5/5/2021 14:19	Invalidated results for well: 1,B12, Analyte name: TNF alpha, Sample Name: PreRx Serum Ms1
admin	5/5/2021 14:19	Invalidated results for well: 1,B12, Analyte name: MIP-1 alpha (CCL3), Sample Name: PreRx Serum Ms1
admin	5/5/2021 14:19	Invalidated results for well: 1,B12, Analyte name: MCP-3 (CCL7), Sample Name: PreRx Serum Ms1
admin	5/5/2021 14:19	Invalidated results for well: 1,B12, Analyte name: MCP-1 (CCL2), Sample Name: PreRx Serum Ms1
admin	5/5/2021 14:19	Invalidated results for well: 1,B12, Analyte name: IL-17A (CTLA-8), Sample Name: PreRx Serum Ms1
admin	5/5/2021 14:19	Invalidated results for well: 1,B12, Analyte name: MIP-2 alpha (CXCL2), Sample Name: PreRx Serum Ms1
admin	5/5/2021 14:19	Invalidated results for well: 1,B12, Analyte name: Eotaxin (CCL11), Sample Name: PreRx Serum Ms1
admin	5/5/2021 14:19	Invalidated results for well: 1,B12, Analyte name: IL-18, Sample Name: PreRx Serum Ms1
admin	5/5/2021 14:19	Invalidated results for well: 1,B12, Analyte name: MIP-1 beta (CCL4), Sample Name: PreRx Serum Ms1
admin	5/5/2021 14:20	Validated results for well: 1,B12, Analyte name: IL-4, Sample Name: PreRx Serum Ms1
admin	5/5/2021 14:21	Invalidated results for well: 1,A12, Analyte name: IL-9, Sample Name: PreRx BM sup Ms5
admin	5/5/2021 14:21	Validated results for well: 1,B12, Analyte name: GRO alpha (CXCL1), Sample Name: PreRx Serum Ms1
admin	5/5/2021 14:21	Validated results for well: 1,B12, Analyte name: IL-23, Sample Name: PreRx Serum Ms1
admin	5/5/2021 14:22	Validated results for well: 1,B12, Analyte name: IL-27, Sample Name: PreRx Serum Ms1
admin	5/5/2021 14:22	Invalidated results for well: 1,G11, Analyte name: IFN gamma, Sample Name: PreRx BM sup Ms3
admin	5/5/2021 14:22	Invalidated results for well: 1,G11, Analyte name: IL-12p70, Sample Name: PreRx BM sup Ms3
admin	5/5/2021 14:24	Invalidated results for well: 1,G11, Analyte name: MCP-1 (CCL2), Sample Name: PreRx BM sup Ms3
admin	5/5/2021 14:24	Invalidated results for well: 1,G11, Analyte name: IL-18, Sample Name: PreRx BM sup Ms3
admin	5/5/2021 14:24	Validated results for well: 1,B12, Analyte name: IL-17A (CTLA-8), Sample Name: PreRx Serum Ms1
admin	5/5/2021 14:24	Validated results for well: 1,B12, Analyte name: MIP-2 alpha (CXCL2), Sample Name: PreRx Serum Ms1
admin	5/5/2021 14:27	Validated results for well: 1,F12, Analyte name: IL-10, Sample Name: PreRx Serum Ms5
admin	5/5/2021 14:27	Invalidated results for well: 1,F12, Analyte name: IL-10, Sample Name: PreRx Serum Ms5
DataType:	Warnings/Errors
Location	Status	Message
1,B1	Warning	The acquisition had at least one region that did not reach the specified count.
1,D1	Error	Device Error (ErrorDevError)
1,E1	Warning	The acquisition had at least one region that did not reach the specified count.
1,F1	Warning	The acquisition had at least one region that did not reach the specified count.
1,G1	Warning	The acquisition had at least one region that did not reach the specified count.
1,H1	Warning	The acquisition had at least one region that did not reach the specified count.
1,A2	Warning	The acquisition had at least one region that did not reach the specified count.
1,B2	Warning	The acquisition had at least one region that did not reach the specified count.
1,C2	Error	Device Error (ErrorDevError)
1,C2	Warning	The acquisition had at least one region that did not reach the specified count.
1,A3	Warning	The acquisition had at least one region that did not reach the specified count.
1,B3	Warning	The acquisition had at least one region that did not reach the specified count.
1,C3	Warning	The acquisition had at least one region that did not reach the specified count.
1,D3	Warning	The acquisition had at least one region that did not reach the specified count.
1,E3	Warning	The acquisition had at least one region that did not reach the specified count.
1,F3	Warning	The acquisition had at least one region that did not reach the specified count.
1,G3	Warning	The acquisition had at least one region that did not reach the specified count.
1,C4	Warning	The acquisition had at least one region that did not reach the specified count.
1,A5	Warning	The acquisition had at least one region that did not reach the specified count.
1,B5	Warning	The acquisition had at least one region that did not reach the specified count.
1,D5	Warning	The acquisition had at least one region that did not reach the specified count.
1,E6	Warning	The acquisition had at least one region that did not reach the specified count.
1,G6	Warning	The acquisition had at least one region that did not reach the specified count.
1,H6	Warning	The acquisition had at least one region that did not reach the specified count.
1,B7	Warning	The acquisition had at least one region that did not reach the specified count.
1,G7	Warning	The acquisition had at least one region that did not reach the specified count.
1,B8	Warning	The acquisition had at least one region that did not reach the specified count.
1,C8	Warning	The acquisition had at least one region that did not reach the specified count.
1,D8	Warning	The acquisition had at least one region that did not reach the specified count.
1,G8	Warning	The acquisition had at least one region that did not reach the specified count.
1,H8	Warning	The acquisition had at least one region that did not reach the specified count.
1,B10	Warning	The acquisition had at least one region that did not reach the specified count.
1,H10	Warning	The acquisition had at least one region that did not reach the specified count.
1,A11	Warning	The acquisition had at least one region that did not reach the specified count.
1,B11	Warning	The acquisition had at least one region that did not reach the specified count.
1,D11	Warning	The acquisition had at least one region that did not reach the specified count.
1,E11	Warning	The acquisition had at least one region that did not reach the specified count.
1,F11	Warning	The acquisition had at least one region that did not reach the specified count.
1,G11	Warning	The acquisition had at least one region that did not reach the specified count.
1,H11	Warning	The acquisition had at least one region that did not reach the specified count.
1,A12	Warning	The acquisition had at least one region that did not reach the specified count.
1,B12	Warning	The acquisition had at least one region that did not reach the specified count.
1,C12	Warning	The acquisition had at least one region that did not reach the specified count.
1,D12	Warning	The acquisition had at least one region that did not reach the specified count.
1,E12	Warning	The acquisition had at least one region that did not reach the specified count.
1,F12	Warning	The acquisition had at least one region that did not reach the specified count.
1,E1	Warning	The acquisition had at least one region that did not reach the specified count.
1,G1	Error	Device Error (ErrorDevError)
1,G1	Warning	The acquisition had at least one region that did not reach the specified count.
-- CRC --
CRC32: 78D6213A
